# Supplementary material for: Expression of P-REX2a is associated with poor prognosis in endometrial malignancies
Source: Oncotarget. 2018 May 15;9(37):24778–86. doi: 10.18632/oncotarget.25349 (PMC5973852; doi:10.18632/oncotarget.25349)
Supplement: Supplementary file 2 [file oncotarget-09-24778-s002.xlsx]

## Sheet: Sheet1
Supplementary Table 1: List of the 377 genes with significant expression changes by P-REX2a induction (p < 0.05, fold change > 4.0)
ProbeName	p	FC (abs)	Regu-lation	Gene Symbol	Description	Genbank Accession
A_32_P194264	0.00181527	4.58734	down	CHAC2	Homo sapiens ChaC, cation transport regulator homolog 2 (E. coli) (CHAC2), mRNA [NM_001008708]	NM_001008708
A_21_P0000989	0.0149943	6.64265	down	LOC101927412	Homo sapiens uncharacterized LOC101927412 (LOC101927412), transcript variant 1, long non-coding RNA [NR_125940]	NR_125940
A_23_P107116	0.0149965	6.68879	up	RNF112	Homo sapiens ring finger protein 112 (RNF112), mRNA [NM_007148]	NM_007148
A_23_P127522	0.000149494	4.08299	down	HYLS1	Homo sapiens hydrolethalus syndrome 1 (HYLS1), transcript variant 1, mRNA [NM_145014]	NM_145014
A_22_P00017031	0.0484109	4.71605	down		BX113087 Soares_testis_NHT Homo sapiens cDNA clone IMAGp998N124495, mRNA sequence [BX113087]
A_33_P3241090	0.0428875	6.12389	down	OR6Q1	Homo sapiens olfactory receptor, family 6, subfamily Q, member 1 (gene/pseudogene) (OR6Q1), mRNA [NM_001005186]	NM_001005186
A_33_P3412143	0.021152	6.02888	down	RASSF10	Homo sapiens Ras association (RalGDS/AF-6) domain family (N-terminal) member 10 (RASSF10), mRNA [NM_001080521]	NM_001080521
A_21_P0005032	0.0464076	4.09319	down	lnc-B3GAT2-3	LNCipedia lincRNA (lnc-B3GAT2-3), lincRNA [lnc-B3GAT2-3:10]
A_23_P250385	0.00021191	5.13642	down	HIST1H1B	Homo sapiens histone cluster 1, H1b (HIST1H1B), mRNA [NM_005322]	NM_005322
A_22_P00012924	0.0320387	5.21243	up	lnc-RCBTB2-1	PREDICTED: Homo sapiens uncharacterized LOC100996416 (LOC100996416), misc_RNA [XR_159010]
A_23_P80032	7.43387e-05	5.5392	down	E2F1	Homo sapiens E2F transcription factor 1 (E2F1), mRNA [NM_005225]	NM_005225
A_23_P71530	0.0194819	4.11501	down	TNFRSF11B	Homo sapiens tumor necrosis factor receptor superfamily, member 11b (TNFRSF11B), mRNA [NM_002546]	NM_002546
A_23_P78479	0.011293	5.44821	up	ZIM2	Homo sapiens zinc finger, imprinted 2 (ZIM2), transcript variant 1, mRNA [NM_015363]	NM_015363
A_21_P0012058	0.0365089	5.89328	down	HS1BP3-IT1	Homo sapiens HS1BP3 intronic transcript 1 (non-protein coding) (HS1BP3-IT1), long non-coding RNA [NR_046836]
A_24_P27977	0.0118976	5.11926	up	TRPM2	Homo sapiens transient receptor potential cation channel, subfamily M, member 2 (TRPM2), transcript variant 1, mRNA [NM_003307]	NM_003307
A_33_P3358601	0.0464038	4.40558	up	IFITM10	Homo sapiens interferon induced transmembrane protein 10 (IFITM10), mRNA [NM_001170820]	NM_001170820
A_33_P3375636	0.0217718	4.43357	down	FAM196B	Homo sapiens family with sequence similarity 196, member B (FAM196B), mRNA [NM_001129891]	NM_001129891
A_23_P58321	0.000566891	4.06977	down	CCNA2	Homo sapiens cyclin A2 (CCNA2), mRNA [NM_001237]	NM_001237
A_23_P79769	0.000725462	4.92187	up	BIRC7	Homo sapiens baculoviral IAP repeat containing 7 (BIRC7), transcript variant 2, mRNA [NM_022161]	NM_022161
A_23_P205531	0.00642551	8.07535	up	RNASE4	Homo sapiens ribonuclease, RNase A family, 4 (RNASE4), transcript variant 4, mRNA [NM_001282192]	NM_001282192
A_23_P305245	0.0188326	6.58153	down	C3orf80	Homo sapiens chromosome 3 open reading frame 80 (C3orf80), mRNA [NM_001168214]	NM_001168214
A_21_P0007223	0.00563193	5.24913	up	LOC101927056	Homo sapiens uncharacterized LOC101927056 (LOC101927056), transcript variant 1, long non-coding RNA [NR_125395]	NR_125395
A_21_P0006016	0.0201236	4.7013	up		PREDICTED: Homo sapiens uncharacterized LOC101929800 (LOC101929800), ncRNA [XR_252577]	XR_252577
A_23_P108075	0.0286646	6.42361	up	SLC7A10	Homo sapiens solute carrier family 7 (neutral amino acid transporter light chain, asc system), member 10 (SLC7A10), mRNA [NM_019849]	NM_019849
A_21_P0007596	0.00157167	4.84384	up	lnc-LRRIQ1-1	LNCipedia lincRNA (lnc-LRRIQ1-1), lincRNA [lnc-LRRIQ1-1:2]
A_21_P0014815	0.039866	4.50304	down	lnc-TTR-1	Homo sapiens cDNA clone IMAGE:4306135, partial cds. [BC054864]	BC054864
A_33_P3353030	0.000847338	4.08964	up	UCN	Homo sapiens urocortin (UCN), mRNA [NM_003353]	NM_003353
A_33_P3217819	0.00564253	7.9755	down	CCNE2	Homo sapiens cyclin E2 (CCNE2), mRNA [NM_057749]	NM_057749
A_23_P1682	0.00227262	5.47531	up	TMEM45B	Homo sapiens transmembrane protein 45B (TMEM45B), mRNA [NM_138788]	NM_138788
A_33_P3326210	0.00123907	4.59615	down	ESCO2	Homo sapiens establishment of sister chromatid cohesion N-acetyltransferase 2 (ESCO2), mRNA [NM_001017420]	NM_001017420
A_23_P29723	0.000222844	5.6337	down	SGOL1	Homo sapiens shugoshin-like 1 (S. pombe) (SGOL1), transcript variant A2, mRNA [NM_001012410]	NM_001012410
A_21_P0002755	0.042046	4.5421	down		AGENCOURT_14301491 NIH_MGC_173 Homo sapiens cDNA 5', mRNA sequence [CD385413]
A_33_P3413989	0.0162313	4.18896	up	SERPING1	Homo sapiens serpin peptidase inhibitor, clade G (C1 inhibitor), member 1 (SERPING1), transcript variant 1, mRNA [NM_000062]	NM_000062
A_21_P0002350	0.00466571	6.52797	up	lnc-SMARCAL1-3	LNCipedia lincRNA (lnc-SMARCAL1-3), lincRNA [lnc-SMARCAL1-3:2]
A_23_P21207	0.0111714	4.18126	up	UBA7	Homo sapiens ubiquitin-like modifier activating enzyme 7 (UBA7), mRNA [NM_003335]	NM_003335
A_23_P23303	0.00208337	4.34622	down	EXO1	Homo sapiens exonuclease 1 (EXO1), transcript variant 3, mRNA [NM_003686]	NM_003686
A_33_P3374987	0.00774007	5.91158	up	NAT16	Homo sapiens N-acetyltransferase 16 (GCN5-related, putative) (NAT16), mRNA [NM_198571]	NM_198571
A_23_P129075	0.00610566	4.05077	down	WDR76	Homo sapiens WD repeat domain 76 (WDR76), transcript variant 1, mRNA [NM_024908]	NM_024908
A_23_P131089	0.000755017	5.2669	up	KANK3	Homo sapiens KN motif and ankyrin repeat domains 3 (KANK3), mRNA [NM_198471]	NM_198471
A_24_P941359	0.0154328	5.90966	down	FAM65B	Homo sapiens family with sequence similarity 65, member B (FAM65B), transcript variant 1, mRNA [NM_014722]	NM_014722
A_21_P0012702	0.01206	5.08643	up	XLOC_l2_011413	BROAD Institute lincRNA (XLOC_l2_011413), lincRNA [TCONS_l2_00021478]
A_21_P0012601	0.0159771	4.65258	up	lnc-MMRN1-2	LNCipedia lincRNA (lnc-MMRN1-2), lincRNA [lnc-MMRN1-2:5]
A_23_P166297	0.0156425	4.20866	up	ABCG1	Homo sapiens ATP-binding cassette, sub-family G (WHITE), member 1 (ABCG1), transcript variant 5, mRNA [NM_207627]	NM_207627
A_23_P51085	0.000158333	4.4497	down	SPC25	Homo sapiens SPC25, NDC80 kinetochore complex component (SPC25), mRNA [NM_020675]	NM_020675
A_21_P0000130	0.000671076	7.51365	up	GS1-259H13.2	Homo sapiens transmembrane protein 225-like (GS1-259H13.2), transcript variant 1, mRNA [NM_001195541]	NM_001195541
A_33_P3422479	0.000573555	4.08423	up	CRELD1	Homo sapiens cysteine-rich with EGF-like domains 1 (CRELD1), transcript variant 1, mRNA [NM_001031717]	NM_001031717
A_33_P3343467	0.000431173	5.50387	up	LINC00957	Homo sapiens long intergenic non-protein coding RNA 957 (LINC00957), transcript variant 2, long non-coding RNA [NR_015401]	NR_015401
A_24_P916378	0.00741224	4.87176	down	HNRNPLL	heterogeneous nuclear ribonucleoprotein L-like [Source:HGNC Symbol;Acc:HGNC:25127] [ENST00000410076]	BC008217
A_33_P3251163	0.00832085	4.37352	up	RNASET2	ribonuclease T2 [Source:HGNC Symbol;Acc:HGNC:21686] [ENST00000510083]	AK124363
A_24_P602871	0.00848799	5.58825	down	SAMD5	Homo sapiens sterile alpha motif domain containing 5 (SAMD5), mRNA [NM_001030060]	NM_001030060
A_32_P219368	0.000339031	4.29061	down	WTAP	Homo sapiens Wilms tumor 1 associated protein (WTAP), transcript variant 3, mRNA [NM_152858]	NM_152858
A_23_P104318	0.0390082	5.95506	up	DDIT4	Homo sapiens DNA-damage-inducible transcript 4 (DDIT4), mRNA [NM_019058]	NM_019058
A_33_P3254096	0.0283613	6.8217	up	PI15	Homo sapiens peptidase inhibitor 15 (PI15), mRNA [NM_015886]	NM_015886
A_22_P00005882	0.0117849	5.11742	up	lnc-ESRP2-2	Q9UN53_HUMAN (Q9UN53) Calcium binding protein, partial (9%) [THC2592002]
A_22_P00009691	0.000761257	8.88029	down
A_33_P3420862	0.0122332	13.117	up	PAGE2B	Homo sapiens P antigen family, member 2B (PAGE2B), mRNA [NM_001015038]	NM_001015038
A_23_P102611	0.000223982	6.10776	up	WISP2	Homo sapiens WNT1 inducible signaling pathway protein 2 (WISP2), mRNA [NM_003881]	NM_003881
A_33_P3413815	0.00863128	5.43847	up	LAMB2P1	Homo sapiens laminin, beta 2 pseudogene 1 (LAMB2P1), non-coding RNA [NR_004405]	NR_004405
A_23_P126212	0.00262192	5.24674	down	CLSPN	Homo sapiens claspin (CLSPN), transcript variant 1, mRNA [NM_022111]	NM_022111
A_24_P385732	0.00101186	6.23428	up	SLC51A	Homo sapiens solute carrier family 51, alpha subunit (SLC51A), mRNA [NM_152672]	NM_152672
A_23_P344481	0.0265059	5.30372	down	STOX1	Homo sapiens storkhead box 1 (STOX1), transcript variant 1, mRNA [NM_152709]	NM_152709
A_24_P339944	0.0327256	4.88144	up	PDGFB	Homo sapiens platelet-derived growth factor beta polypeptide (PDGFB), transcript variant 1, mRNA [NM_002608]	NM_002608
A_22_P00005721	0.046634	4.06233	up		BX105729 Soares_NSF_F8_9W_OT_PA_P_S1 Homo sapiens cDNA clone IMAGp998D113822, mRNA sequence [BX105729]
A_33_P3235905	0.00264064	9.33942	up		PREDICTED: Homo sapiens uncharacterized LOC100996374 (LOC100996374), misc_RNA [XR_159295]	XR_159295
A_23_P143190	0.00131206	4.51652	down	MYBL2	Homo sapiens v-myb avian myeloblastosis viral oncogene homolog-like 2 (MYBL2), transcript variant 1, mRNA [NM_002466]	NM_002466
A_21_P0000684	0.000381646	5.56244	up	LOC100506548	Homo sapiens uncharacterized LOC100506548 (LOC100506548), long non-coding RNA [NR_037665]	NR_037665
A_23_P29282	0.043253	4.19745	down	NPTXR	Homo sapiens neuronal pentraxin receptor (NPTXR), mRNA [NM_014293]	NM_014293
A_22_P00015351	0.0117909	4.20539	down	lnc-SPRYD7-1	LNCipedia lincRNA (lnc-SPRYD7-1), lincRNA [lnc-SPRYD7-1:2]	BC026275
A_21_P0000558	0.012628	4.24341	down	BRE-AS1	Homo sapiens BRE antisense RNA 1 (BRE-AS1), long non-coding RNA [NR_028308]	NR_028308
A_22_P00003927	0.00515573	8.60772	up	lnc-CETP-1	Homo sapiens, clone IMAGE:4426859, mRNA. [BC015447]	BC015447
A_24_P208704	0.00884283	8.37729	down	CYP8B1	Homo sapiens cytochrome P450, family 8, subfamily B, polypeptide 1 (CYP8B1), mRNA [NM_004391]	NM_004391
A_33_P3319261	0.000388589	4.42293	up	EXD3	Homo sapiens exonuclease 3'-5' domain containing 3 (EXD3), transcript variant 2, mRNA [NM_001286823]	NM_001286823
A_33_P3372413	0.0101522	6.55443	down		Q6NUR1_HUMAN (Q6NUR1) Chromosome condensation protein G, partial (11%) [THC2788944]
A_33_P3357759	0.0157377	9.97319	down	MROH2A	Homo sapiens maestro heat-like repeat family member 2A (MROH2A), mRNA [NM_001287395]	NM_001287395
A_23_P323751	0.000827973	4.00798	down	FAM83D	Homo sapiens family with sequence similarity 83, member D (FAM83D), mRNA [NM_030919]	NM_030919
A_22_P00012873	0.0101408	4.55088	down	RBFADN	Homo sapiens RBFA downstream neighbor (non-protein coding) (RBFADN), long non-coding RNA [NR_103445]	NR_103445
A_23_P9565	0.0346315	4.24158	up	RAB33B	Homo sapiens RAB33B, member RAS oncogene family (RAB33B), mRNA [NM_031296]	NM_031296
A_33_P3399363	0.0196906	4.49313	up	GPR155	Homo sapiens G protein-coupled receptor 155 (GPR155), transcript variant 1, mRNA [NM_001033045]	NM_001033045
A_23_P126735	0.0209409	5.18898	down	IL10	Homo sapiens interleukin 10 (IL10), mRNA [NM_000572]	NM_000572
A_21_P0014428	0.000450033	6.2287	up	LOC101927372	PREDICTED: Homo sapiens uncharacterized LOC101927372 (LOC101927372), ncRNA [XR_244439]	XR_244439
A_23_P361419	0.000321409	4.30815	down	DEPDC1B	Homo sapiens DEP domain containing 1B (DEPDC1B), transcript variant 1, mRNA [NM_018369]	NM_018369
A_22_P00001884	0.0236816	4.91963	down		PREDICTED: Homo sapiens uncharacterized LOC100507367 (RP11-154D6.1), ncRNA [XR_426058]	XR_426058
A_23_P390172	0.00783211	6.36928	up	RNASEL	Homo sapiens ribonuclease L (2',5'-oligoisoadenylate synthetase-dependent) (RNASEL), mRNA [NM_021133]	NM_021133
A_23_P369479	0.000296623	4.36858	down	MSI2	Homo sapiens musashi RNA-binding protein 2 (MSI2), transcript variant 2, mRNA [NM_170721]	NM_170721
A_23_P157793	0.00537759	4.99421	up	CA9	Homo sapiens carbonic anhydrase IX (CA9), mRNA [NM_001216]	NM_001216
A_24_P322354	0.00240326	4.12113	down	SKA1	Homo sapiens spindle and kinetochore associated complex subunit 1 (SKA1), transcript variant 1, mRNA [NM_001039535]	NM_001039535
A_23_P77529	0.0464983	4.07582	up	MSLN	Homo sapiens mesothelin (MSLN), transcript variant 1, mRNA [NM_005823]	NM_005823
A_23_P427122	0.0472973	4.57775	up	ART5	Homo sapiens ADP-ribosyltransferase 5 (ART5), transcript variant 1, mRNA [NM_053017]	NM_053017
A_23_P86653	0.00292069	4.38321	up	SRGN	Homo sapiens serglycin (SRGN), transcript variant 1, mRNA [NM_002727]	NM_002727
A_33_P3252534	0.00148909	4.01934	up	HBZ	Homo sapiens hemoglobin, zeta (HBZ), mRNA [NM_005332]	NM_005332
A_21_P0014847	0.00028636	6.23269	up	CYB561D2	Homo sapiens cytochrome b561 family, member D2 (CYB561D2), transcript variant 4, non-coding RNA [NR_111913]	NR_111913
A_33_P3887888	0.0135989	4.86015	up	FLJ44511	Homo sapiens uncharacterized LOC441307 (FLJ44511), long non-coding RNA [NR_033963]	NR_033963
A_24_P183994	0.00544168	5.1656	down	RASEF	RAS and EF-hand domain containing [Source:HGNC Symbol;Acc:HGNC:26464] [ENST00000340717]	AK056176
A_21_P0007726	0.0167395	5.48658	down
A_22_P00021466	0.00981765	5.89417	down	lnc-CENPP-1	LNCipedia lincRNA (lnc-CENPP-1), lincRNA [lnc-CENPP-1:1]
A_23_P419786	0.0195029	7.50064	down	ZNF781	Homo sapiens zinc finger protein 781 (ZNF781), mRNA [NM_152605]	NM_152605
A_21_P0014078	0.00627951	5.12978	down	lnc-MTX1-1	LNCipedia lincRNA (lnc-MTX1-1), lincRNA [lnc-MTX1-1:4]	CR933610
A_33_P3278774	4.03574e-05	4.51145	down	ZNF44	zinc finger protein 44 [Source:HGNC Symbol;Acc:HGNC:13110] [ENST00000483826]	BC001868
A_24_P237586	0.0419828	7.27169	up	ANKRD37	Homo sapiens ankyrin repeat domain 37 (ANKRD37), mRNA [NM_181726]	NM_181726
A_23_P142187	0.00475875	4.0357	up	HIF3A	Homo sapiens hypoxia inducible factor 3, alpha subunit (HIF3A), transcript variant 2, mRNA [NM_022462]	NM_022462
A_32_P185637	0.00486431	7.49211	up	COL20A1	Homo sapiens collagen, type XX, alpha 1 (COL20A1), mRNA [NM_020882]	NM_020882
A_32_P29118	0.0159451	6.67437	down	SEMA3D	Homo sapiens sema domain, immunoglobulin domain (Ig), short basic domain, secreted, (semaphorin) 3D (SEMA3D), mRNA [NM_152754]	NM_152754
A_33_P3332406	0.0230789	5.13822	up	LDLRAD1	Homo sapiens low density lipoprotein receptor class A domain containing 1 (LDLRAD1), transcript variant 1, mRNA [NM_001010978]	NM_001010978
A_23_P375165	0.0013016	4.30236	up	TEX19	Homo sapiens testis expressed 19 (TEX19), mRNA [NM_207459]	NM_207459
A_24_P206343	0.00393051	5.2139	up	MYO1G	Homo sapiens myosin IG (MYO1G), mRNA [NM_033054]	NM_033054
A_33_P3269110	0.0499022	4.37878	down	GUCY1A3	Homo sapiens guanylate cyclase 1, soluble, alpha 3 (GUCY1A3), transcript variant 7, mRNA [NM_001130687]	NM_001130687
A_33_P3337931	0.000722311	4.89424	up
A_33_P3632937	0.000303155	4.4742	down	LOC100131262	PREDICTED: Homo sapiens uncharacterized LOC100131262 (LOC100131262), misc_RNA [XR_132952]	XR_132952
A_33_P3288219	0.000221076	4.2832	down		Homo sapiens cDNA FLJ45684 fis, clone FCBBF3005160. [AK127589]	AK127589
A_21_P0003849	0.0114764	4.35102	down	lnc-UGT8-1	LNCipedia lincRNA (lnc-UGT8-1), lincRNA [lnc-UGT8-1:1]
A_33_P3230254	0.000233374	5.86988	down	NCAPG	Homo sapiens non-SMC condensin I complex, subunit G (NCAPG), transcript variant 1, mRNA [NM_022346]	NM_022346
A_33_P7472345	0.000341988	4.47318	down	TM4SF19-AS1	Homo sapiens TM4SF19 antisense RNA 1 (TM4SF19-AS1), transcript variant 1, long non-coding RNA [NR_046724]	NR_046724
A_22_P00017674	0.015658	4.51542	down		ALU3_HUMAN (P39190) Alu subfamily SB1 sequence contamination warning entry, partial (17%) [THC2611559]
A_33_P3227899	0.0242537	5.24486	up	LOC440896	Homo sapiens uncharacterized LOC440896 (LOC440896), long non-coding RNA [NR_015361]	NR_015361
A_23_P142345	0.0342422	4.01877	up	PRTN3	Homo sapiens proteinase 3 (PRTN3), mRNA [NM_002777]	NM_002777
A_23_P70007	0.00042168	4.68024	down	HMMR	Homo sapiens hyaluronan-mediated motility receptor (RHAMM) (HMMR), transcript variant 2, mRNA [NM_012484]	NM_012484
A_23_P394986	0.0376087	4.28253	up	CREG2	Homo sapiens cellular repressor of E1A-stimulated genes 2 (CREG2), mRNA [NM_153836]	NM_153836
A_24_P15877	0.0176667	4.08514	down		Homo sapiens FKSG41 (FKSG41) mRNA, complete cds. [AF333762]	AF333762
A_33_P3343182	0.0253671	5.25308	down	IQCA1	Homo sapiens IQ motif containing with AAA domain 1 (IQCA1), transcript variant 1, mRNA [NM_024726]	NM_024726
A_24_P139665	0.0102116	5.03725	up	HPCAL4	Homo sapiens hippocalcin like 4 (HPCAL4), transcript variant 1, mRNA [NM_016257]	NM_016257
A_33_P3420900	0.00032103	4.90796	down	PATE2	Homo sapiens prostate and testis expressed 2 (PATE2), mRNA [NM_212555]	NM_212555
A_23_P387031	0.031554	10.4134	up	COL23A1	Homo sapiens collagen, type XXIII, alpha 1 (COL23A1), mRNA [NM_173465]	NM_173465
A_22_P00000677	0.00596691	7.80335	up	lnc-ADA-1	601109106F1 NIH_MGC_16 Homo sapiens cDNA clone IMAGE:3350136 5', mRNA sequence [BE254357]	BE254357
A_22_P00012749	0.000370104	4.57113	down	LOC101927318	Homo sapiens uncharacterized LOC101927318 (LOC101927318), transcript variant 2, long non-coding RNA [NR_110589]	NR_110589
A_21_P0013393	0.0256294	4.76694	up	LOC102723946	ZN695_HUMAN (Q8IW36) Zinc finger protein 695 (Zinc finger protein SBZF3), partial (8%) [THC2641926]
A_21_P0014306	0.000181255	28.9979	down	CAPN15	calpain 15 [Source:HGNC Symbol;Acc:HGNC:11182] [ENST00000567216]	XM_006720935
A_23_P107981	0.00255322	6.71038	up	SULT2B1	Homo sapiens sulfotransferase family, cytosolic, 2B, member 1 (SULT2B1), transcript variant 1, mRNA [NM_004605]	NM_004605
A_33_P3363620	0.000394478	5.48674	up	TMEM91	Homo sapiens transmembrane protein 91 (TMEM91), transcript variant 5, mRNA [NM_001098824]	NM_001098824
A_22_P00023788	0.0168257	11.8359	up		PREDICTED: Homo sapiens uncharacterized LOC102723493 (LOC102723493), transcript variant X1, ncRNA [XR_424607]	XR_424607
A_22_P00024991	0.020757	5.29948	down	lnc-TBC1D3F-1	602445972F1 NIH_MGC_14 Homo sapiens cDNA clone IMAGE:4584809 5', mRNA sequence [BG419303]	BG419303
A_21_P0014907	0.0401931	4.47198	up
A_21_P0010430	0.0121117	4.2612	down	lnc-MAPK8IP2-1	LNCipedia lincRNA (lnc-MAPK8IP2-1), lincRNA [lnc-MAPK8IP2-1:5]
A_24_P377775	0.00386722	7.04661	down	RGS3	Homo sapiens regulator of G-protein signaling 3 (RGS3), transcript variant 3, mRNA [NM_017790]	NM_017790
A_23_P214026	0.00426632	6.09515	down	FBN2	Homo sapiens fibrillin 2 (FBN2), mRNA [NM_001999]	NM_001999
A_21_P0010476	0.00474244	4.12106	down	lnc-RASL10A-1	LNCipedia lincRNA (lnc-RASL10A-1), lincRNA [lnc-RASL10A-1:1]
A_32_P430695	0.00246207	5.06349	up	C3orf35	Homo sapiens chromosome 3 open reading frame 35 (C3orf35), transcript variant B, mRNA [NM_178339]	NM_178339
A_33_P3270623	0.000837072	7.50914	down	FAM181B	Homo sapiens family with sequence similarity 181, member B (FAM181B), mRNA [NM_175885]	NM_175885
A_21_P0014162	0.000985848	4.10259	up	FOXP4-AS1	Homo sapiens FOXP4 antisense RNA 1 (FOXP4-AS1), transcript variant 1, long non-coding RNA [NR_126415]	NR_126415
A_22_P00014437	0.000511443	7.76249	up
A_23_P40174	0.000480326	5.34842	up	MMP9	Homo sapiens matrix metallopeptidase 9 (gelatinase B, 92kDa gelatinase, 92kDa type IV collagenase) (MMP9), mRNA [NM_004994]	NM_004994
A_21_P0001711	0.00226528	4.20436	up	PCAT6	Homo sapiens prostate cancer associated transcript 6 (non-protein coding) (PCAT6), transcript variant 2, long non-coding RNA [NR_046326]	NR_046326
A_21_P0000184	0.0111801	4.38669	down	ZNF790	Homo sapiens zinc finger protein 790 (ZNF790), transcript variant 4, mRNA [NM_001242802]	NM_001242802
A_23_P119634	0.0247674	5.03957	up	UPK1A	Homo sapiens uroplakin 1A (UPK1A), transcript variant 1, mRNA [NM_007000]	NM_007000
A_23_P340848	0.0299709	5.86159	up	PTGIR	Homo sapiens prostaglandin I2 (prostacyclin) receptor (IP) (PTGIR), mRNA [NM_000960]	NM_000960
A_33_P3628409	0.00110596	4.6315	down	PKI55	Homo sapiens DKFZp434H1419 (PKI55), long non-coding RNA [NR_037701]	NR_037701
A_19_P00319404	0.0150666	4.68726	down	LINC00472	Homo sapiens long intergenic non-protein coding RNA 472 (LINC00472), transcript variant 1, long non-coding RNA [NR_121612]	NR_121612
A_33_P3328154	0.00996271	5.10684	down	ZNF527	Homo sapiens zinc finger protein 527, mRNA (cDNA clone IMAGE:3931715), complete cds. [BC014325]	BC014325
A_21_P0010958	0.01461	7.14977	up		Homo sapiens full length insert cDNA clone ZB55F04. [AF086154]
A_33_P3306654	0.01028	9.7807	up	LINC00887	Homo sapiens long intergenic non-protein coding RNA 887 (LINC00887), long non-coding RNA [NR_024480]	NR_024480
A_22_P00018257	0.00167693	4.15287	down	lnc-ZNF726-1	Homo sapiens cDNA FLJ40491 fis, clone TESTI2044306. [AK097810]	AK097810
A_21_P0014257	0.0153947	4.0311	down	STK32C	serine/threonine kinase 32C [Source:HGNC Symbol;Acc:HGNC:21332] [ENST00000368619]	XR_424193
A_21_P0005533	0.0406094	4.5697	up	lnc-PTN-3	LNCipedia lincRNA (lnc-PTN-3), lincRNA [lnc-PTN-3:1]
A_23_P4714	0.00869372	5.4245	up	MIA	Homo sapiens melanoma inhibitory activity (MIA), transcript variant 1, mRNA [NM_006533]	NM_006533
A_19_P00318418	5.45548e-05	5.09323	down	TBXAS1	Homo sapiens thromboxane A synthase 1 (platelet) (TBXAS1), transcript variant 5, mRNA [NM_001166254]	NM_001166254
A_32_P83098	0.0456315	7.12845	up	SCNN1B	Homo sapiens sodium channel, non voltage gated 1 beta subunit (SCNN1B), mRNA [NM_000336]	NM_000336
A_33_P3236177	0.0101528	17.984	up	ANG	Homo sapiens angiogenin, ribonuclease, RNase A family, 5 (ANG), transcript variant 1, mRNA [NM_001145]	NM_001145
A_23_P155711	0.00837573	4.43646	down	NEIL3	Homo sapiens nei endonuclease VIII-like 3 (E. coli) (NEIL3), mRNA [NM_018248]	NM_018248
A_23_P386254	0.0184431	5.15213	up	NKX3-2	Homo sapiens NK3 homeobox 2 (NKX3-2), mRNA [NM_001189]	NM_001189
A_24_P124349	0.00674224	4.67101	down	PDGFD	Homo sapiens platelet derived growth factor D (PDGFD), transcript variant 1, mRNA [NM_025208]	NM_025208
A_32_P427222	0.0142757	5.6719	down	MROH2A	Homo sapiens maestro heat-like repeat family member 2A (MROH2A), mRNA [NM_001287395]	NM_001287395
A_21_P0012102	0.0175895	4.28409	down	LOC101927687		XR_241384
A_22_P00007952	0.0208932	14.3724	up			AB593139
A_22_P00012061	0.0237822	5.17347	up	lnc-PLOD2-2	Homo sapiens mRNA; cDNA DKFZp564I0816 (from clone DKFZp564I0816). [AL110176]	AL110176
A_21_P0009009	0.0035232	4.87458	up		ens
A_23_P27229	0.00574939	6.88711	up	MYO15A	Homo sapiens myosin XVA (MYO15A), mRNA [NM_016239]	NM_016239
A_33_P3292646	0.0037935	4.48871	down	MALRD1	Homo sapiens MAM and LDL receptor class A domain containing 1 (MALRD1), mRNA [NM_001142308]	NM_001142308
A_21_P0008156	0.038348	4.90848	down	lnc-TPT1-1	LNCipedia lincRNA (lnc-TPT1-1), lincRNA [lnc-TPT1-1:1]
A_21_P0012103	0.0346218	4.55422	down	LOC101927687		XR_241384
A_22_P00011753	0.000352223	4.17736	down	ZFHX4-AS1	Homo sapiens ZFHX4 antisense RNA 1 (ZFHX4-AS1), long non-coding RNA [NR_024360]	NR_024360
A_23_P58506	0.00722098	4.41308	up	ELL2	Homo sapiens elongation factor, RNA polymerase II, 2 (ELL2), mRNA [NM_012081]	NM_012081
A_22_P00017033	0.000873597	4.03935	up	lnc-TTLL11-1	PREDICTED: Homo sapiens tubulin tyrosine ligase-like family, member 11 (TTLL11), transcript variant X4, mRNA [XM_006716967]	XM_006716967
A_23_P374902	0.00147866	4.06865	up	CLDND2	Homo sapiens claudin domain containing 2 (CLDND2), mRNA [NM_152353]	NM_152353
A_23_P313828	0.0200406	5.43746	down	CENPV	Homo sapiens centromere protein V (CENPV), mRNA [NM_181716]	NM_181716
A_24_P372223	0.00553786	6.23257	up	MSR1	Homo sapiens macrophage scavenger receptor 1 (MSR1), transcript variant SR-AI, mRNA [NM_138715]	NM_138715
A_33_P3741678	0.0302346	4.99583	down		Q2IMJ3_ANADE (Q2IMJ3) LigA, partial (5%) [THC2492227]
A_23_P129835	0.00639471	4.66891	up	PPP1R1B	Homo sapiens protein phosphatase 1, regulatory (inhibitor) subunit 1B (PPP1R1B), transcript variant 1, mRNA [NM_032192]	NM_032192
A_22_P00010690	0.0177624	6.68197	up	lnc-NFE2L2-1	LNCipedia lincRNA (lnc-NFE2L2-1), lincRNA [lnc-NFE2L2-1:1]
A_23_P253484	0.0156317	6.2405	down	AADAT	Homo sapiens aminoadipate aminotransferase (AADAT), transcript variant 1, mRNA [NM_016228]	NM_016228
A_22_P00024977	0.00134732	7.59219	up	lnc-CETP-1	Homo sapiens, clone IMAGE:4426859, mRNA. [BC015447]	BC015447
A_21_P0009933	0.0457654	4.45212	down	lnc-C20orf187-2	LNCipedia lincRNA (lnc-C20orf187-2), lincRNA [lnc-C20orf187-2:1]
A_23_P383325	0.0172207	4.21585	up	CCDC110	Homo sapiens coiled-coil domain containing 110 (CCDC110), transcript variant 1, mRNA [NM_152775]	NM_152775
A_24_P93664	0.0135623	4.71923	down	C1orf145	Homo sapiens chromosome 1 open reading frame 145 (C1orf145), transcript variant 1, long non-coding RNA [NR_073154]	NR_073154
A_21_P0000073	0.00932606	6.26414	up	OSMR	Homo sapiens oncostatin M receptor (OSMR), transcript variant 2, mRNA [NM_001168355]	NM_001168355
A_21_P0004566	0.0317527	4.15138	up	lnc-ARRDC3-1	LNCipedia lincRNA (lnc-ARRDC3-1), lincRNA [lnc-ARRDC3-1:6]
A_33_P3382887	0.0128782	4.91855	up
A_19_P00803864	0.002541	4.3463	down	FAM105A	Homo sapiens family with sequence similarity 105, member A (FAM105A), mRNA [NM_019018]	NM_019018
A_23_P365738	0.00777527	6.05227	up	ARC	Homo sapiens activity-regulated cytoskeleton-associated protein (ARC), mRNA [NM_015193]	NM_015193
A_33_P3579984	0.00959495	4.13716	up		Homo sapiens cDNA FLJ37202 fis, clone BRALZ2006734. [AK094521]	AK094521
A_21_P0013259	0.000441079	7.95186	up	GS1-259H13.2	Homo sapiens transmembrane protein 225-like (GS1-259H13.2), transcript variant 1, mRNA [NM_001195541]	NM_001195541
A_23_P56913	0.033797	4.25574	up	CIB4	Homo sapiens calcium and integrin binding family member 4 (CIB4), mRNA [NM_001029881]	NM_001029881
A_24_P224488	0.00515963	7.2498	up	MAPT	Homo sapiens microtubule-associated protein tau (MAPT), transcript variant 1, mRNA [NM_016835]	NM_016835
A_32_P84728	0.00620118	8.90189	up		Q6AFL3_LEIXX (Q6AFL3) DNA photolyase, partial (5%) [THC2685750]
A_21_P0002516	0.00732926	4.21752	down	lnc-COBLL1-1	LNCipedia lincRNA (lnc-COBLL1-1), lincRNA [lnc-COBLL1-1:1]
A_23_P256724	0.0016364	4.22795	up	TNFRSF10C	Homo sapiens tumor necrosis factor receptor superfamily, member 10c, decoy without an intracellular domain (TNFRSF10C), mRNA [NM_003841]	NM_003841
A_24_P179467	0.0154898	6.09731	up	SLC1A6	Homo sapiens solute carrier family 1 (high affinity aspartate/glutamate transporter), member 6 (SLC1A6), transcript variant 2, mRNA [NM_005071]	NM_005071
A_24_P269779	0.00766309	7.06448	down	CHST3	Homo sapiens carbohydrate (chondroitin 6) sulfotransferase 3 (CHST3), mRNA [NM_004273]	NM_004273
A_23_P371145	0.00400831	4.23249	down	ADPRHL1	Homo sapiens ADP-ribosylhydrolase like 1 (ADPRHL1), transcript variant 1, mRNA [NM_138430]	NM_138430
A_23_P394395	0.00180266	4.88742	up	JPH2	Homo sapiens junctophilin 2 (JPH2), transcript variant 1, mRNA [NM_020433]	NM_020433
A_32_P211045	1.35587e-05	4.21783	down	DHFR	Homo sapiens dihydrofolate reductase (DHFR), transcript variant 1, mRNA [NM_000791]	NM_000791
A_21_P0005008	0.00240793	7.63745	down	lnc-MBOAT1-3	LNCipedia lincRNA (lnc-MBOAT1-3), lincRNA [lnc-MBOAT1-3:4]
A_33_P3347707	0.000737841	6.39591	up	NOVA2	Homo sapiens neuro-oncological ventral antigen 2 (NOVA2), mRNA [NM_002516]	NM_002516
A_33_P3224362	0.0431205	4.91196	up	PCBP3	Homo sapiens poly(rC) binding protein 3 (PCBP3), transcript variant 1, mRNA [NM_020528]	NM_020528
A_19_P00811284	0.00245353	4.04626	down	NASP	Homo sapiens nuclear autoantigenic sperm protein (histone-binding) (NASP), transcript variant 2, mRNA [NM_002482]	NM_002482
A_32_P131143	0.00127736	5.16569	up	CECR5-AS1	Homo sapiens CECR5 antisense RNA 1 (CECR5-AS1), transcript variant 2, long non-coding RNA [NR_024482]	NR_024482
A_21_P0009394	0.0119219	8.36038	up	lnc-AMZ2-1	LNCipedia lincRNA (lnc-AMZ2-1), lincRNA [lnc-AMZ2-1:1]
A_33_P3326767	0.000454529	4.45069	up		PREDICTED: Homo sapiens uncharacterized LOC100996416 (LOC100996416), misc_RNA [XR_159010]	XR_159010
A_32_P70927	0.0062123	8.15414	up	PAGE2	Homo sapiens P antigen family, member 2 (prostate associated) (PAGE2), mRNA [NM_207339]	NM_207339
A_21_P0008398	0.00100152	5.08392	up	lnc-CTD-2134A5.2.1-2	LNCipedia lincRNA (lnc-CTD-2134A5.2.1-2), lincRNA [lnc-CTD-2134A5.2.1-2:1]
A_21_P0000086	0.036792	4.36669	up	GOLGA3	Homo sapiens golgin A3 (GOLGA3), transcript variant 2, mRNA [NM_001172557]	NM_001172557
A_22_P00019007	0.0266442	4.22674	up	LOC101929124	Homo sapiens uncharacterized LOC101929124 (LOC101929124), long non-coding RNA [NR_110427]	NR_110427
A_33_P3291619	0.00829681	4.68915	up	LOC399715	Homo sapiens uncharacterized LOC399715 (LOC399715), long non-coding RNA [NR_040079]	NR_040079
A_23_P163238	0.00731712	5.64868	up	STRC	Homo sapiens stereocilin (STRC), mRNA [NM_153700]	NM_153700
A_32_P154473	0.0189796	5.43129	up	KIF5C	Homo sapiens kinesin family member 5C (KIF5C), transcript variant 1, mRNA [NM_004522]	NM_004522
A_21_P0014894	0.00175116	6.12394	up
A_21_P0001211	0.0119811	13.3476	up	lnc-KCNT2-2	Homo sapiens, clone IMAGE:5764262, mRNA. [BC040921]
A_22_P00015586	0.00205353	4.14158	up	lnc-STX3-2	BX114926 Soares_testis_NHT Homo sapiens cDNA clone IMAGp998H132576, mRNA sequence [BX114926]	BX114926
A_22_P00000645	0.027189	13.0152	up	LOC102724663	Homo sapiens uncharacterized LOC102724663 (LOC102724663), long non-coding RNA [NR_120491]	NR_120491
A_33_P3392245	0.0105049	4.7257	down	FAM178A	Homo sapiens family with sequence similarity 178, member A (FAM178A), transcript variant 2, mRNA [NM_001136123]	NM_001136123
A_23_P372988	0.0114777	4.66654	down	PRR22	Homo sapiens proline rich 22 (PRR22), mRNA [NM_001134316]	NM_001134316
A_22_P00010420	0.00188153	4.9851	down	LOC104968399	Homo sapiens (LOC104968399), transcript variant 3, long non-coding RNA [NR_130145]	NR_130145
A_23_P121282	0.0180596	5.54919	down	TMEM89	Homo sapiens transmembrane protein 89 (TMEM89), mRNA [NM_001008269]	NM_001008269
A_33_P3679277	0.0142953	4.4661	up		keratin 17 pseudogene 5 [Source:HGNC Symbol;Acc:HGNC:50723] [ENST00000584833]
A_33_P3234521	0.00112984	5.0951	down	DIS3L	DIS3 like exosome 3'-5' exoribonuclease [Source:HGNC Symbol;Acc:HGNC:28698] [ENST00000564909]	AK123202
A_33_P3295358	0.00119538	16.4247	up	ANGPTL4	Homo sapiens angiopoietin-like 4 (ANGPTL4), transcript variant 1, mRNA [NM_139314]	NM_139314
A_33_P3400192	0.00170552	6.06844	down	MAPK9	Homo sapiens mitogen-activated protein kinase 9 (MAPK9), transcript variant JNK2-g, mRNA [NM_001135044]	NM_001135044
A_22_P00003684	0.00516289	6.38365	down	lnc-CDH1-1	LNCipedia lincRNA (lnc-CDH1-1), lincRNA [lnc-CDH1-1:1]
A_33_P3253877	0.0302907	4.19975	up	TACC1	transforming, acidic coiled-coil containing protein 1 [Source:HGNC Symbol;Acc:HGNC:11522] [ENST00000518415]	BC041391
A_22_P00011751	0.00462952	6.71006	up	ZFHX4-AS1	Homo sapiens ZFHX4 antisense RNA 1 (ZFHX4-AS1), long non-coding RNA [NR_024360]	NR_024360
A_22_P00025545	0.000217102	4.19363	down	CECR7	Homo sapiens cat eye syndrome chromosome region, candidate 7 (non-protein coding) (CECR7), long non-coding RNA [NR_015352]	NR_015352
A_33_P3293918	0.00109906	4.98797	up	SH2D3C	Homo sapiens SH2 domain containing 3C (SH2D3C), transcript variant 1, mRNA [NM_170600]	NM_170600
A_23_P500300	0.0150405	6.18928	up	TRIM15	Homo sapiens tripartite motif containing 15 (TRIM15), mRNA [NM_033229]	NM_033229
A_23_P39067	0.026506	4.18015	down	SPIB	Homo sapiens Spi-B transcription factor (Spi-1/PU.1 related) (SPIB), transcript variant 1, mRNA [NM_003121]	NM_003121
A_23_P97826	0.0344833	5.73454	up	TECTB	Homo sapiens tectorin beta (TECTB), mRNA [NM_058222]	NM_058222
A_33_P3370570	0.0449192	8.32015	up	AQPEP	Homo sapiens laeverin (AQPEP), mRNA [NM_173800]	NM_173800
A_33_P3247022	0.00434862	5.94014	down	CCNE2	Homo sapiens cyclin E2 (CCNE2), mRNA [NM_057749]	NM_057749
A_32_P489662	0.0356911	7.81644	up	KRT28	Homo sapiens keratin 28, type I (KRT28), mRNA [NM_181535]	NM_181535
A_33_P3332970	0.0441988	4.74887	up	CLEC2B	Homo sapiens C-type lectin domain family 2, member B (CLEC2B), mRNA [NM_005127]	NM_005127
A_32_P387648	0.000942305	10.2383	down	FLG	Homo sapiens filaggrin (FLG), mRNA [NM_002016]	NM_002016
A_21_P0004608	0.024868	4.72917	down	LOC100506885	Homo sapiens cDNA FLJ35222 fis, clone PROST2000835. [AK092541]
A_24_P141707	0.0359604	5.00838	up	INHBE	Homo sapiens inhibin, beta E (INHBE), mRNA [NM_031479]	NM_031479
A_33_P3392698	0.00452014	4.40948	down	SPIN4	Homo sapiens spindlin family, member 4 (SPIN4), mRNA [NM_001012968]	NM_001012968
A_33_P3272614	0.0425092	5.34262	up	PPP1R26	Homo sapiens protein phosphatase 1, regulatory subunit 26 (PPP1R26), mRNA [NM_014811]	NM_014811
A_33_P3329378	0.00376925	4.08549	up	CNTN6	Homo sapiens contactin 6 (CNTN6), transcript variant 1, mRNA [NM_014461]	NM_014461
A_21_P0012706	0.00020715	5.69021	down	LOC101930035	PREDICTED: Homo sapiens uncharacterized LOC101930035 (LOC101930035), ncRNA [XR_431830]
A_21_P0007030	0.000151396	4.96143	down	lnc-UROS-1	LNCipedia lincRNA (lnc-UROS-1), lincRNA [lnc-UROS-1:1]
A_24_P49183	0.0158262	5.25743	up	EXD3	Homo sapiens exonuclease 3'-5' domain containing 3 (EXD3), transcript variant 1, mRNA [NM_017820]	NM_017820
A_33_P3341601	0.000203526	4.23688	up	WDR86	Homo sapiens WD repeat domain 86 (WDR86), transcript variant 1, mRNA [NM_001284260]	NM_001284260
A_21_P0002675	0.0211047	4.40936	up	FLJ42351	Homo sapiens uncharacterized LOC400999 (FLJ42351), long non-coding RNA [NR_033871]	NR_033871
A_22_P00021181	0.00590701	4.38234	down	LSAMP-AS1	Homo sapiens uncharacterized LOC101926903 (LSAMP-AS1), long non-coding RNA [NR_109998]	NR_109998
A_24_P158089	0.0254924	6.74557	up	SERPINE1	Homo sapiens serpin peptidase inhibitor, clade E (nexin, plasminogen activator inhibitor type 1), member 1 (SERPINE1), mRNA [NM_000602]	NM_000602
A_22_P00005881	0.00562405	7.45045	up	lnc-ESRP2-1	LNCipedia lincRNA (lnc-ESRP2-1), lincRNA [lnc-ESRP2-1:1]
A_22_P00023486	0.00825195	7.41631	up	L3MBTL4-AS1	Homo sapiens L3MBTL4 antisense RNA 1 (L3MBTL4-AS1), long non-coding RNA [NR_110765]	NR_110765
A_23_P133904	0.0223253	4.40478	up	MCCD1	Homo sapiens mitochondrial coiled-coil domain 1 (MCCD1), mRNA [NM_001011700]	NM_001011700
A_33_P3261743	0.0295469	4.51357	down	SLC37A2	Homo sapiens solute carrier family 37 (glucose-6-phosphate transporter), member 2 (SLC37A2), transcript variant 2, mRNA [NM_001145290]	NM_001145290
A_21_P0014010	0.024017	5.16737	down	DNM1P35	Homo sapiens FKSG88 mRNA, complete cds. [AF357221]	AF357221
A_24_P225616	0.00277325	7.96156	down	RRM2	Homo sapiens ribonucleotide reductase M2 (RRM2), transcript variant 2, mRNA [NM_001034]	NM_001034
A_22_P00012060	0.0379184	5.59432	up	lnc-PLOD2-1	LNCipedia lincRNA (lnc-PLOD2-1), lincRNA [lnc-PLOD2-1:1]
A_22_P00008133	0.0232543	4.0003	up	LOC101927783	PREDICTED: Homo sapiens uncharacterized LOC101927783 (LOC101927783), ncRNA [XR_246588]	XR_246588
A_23_P209954	0.0197392	7.07167	up	GNLY	Homo sapiens granulysin (GNLY), transcript variant 2, mRNA [NM_006433]	NM_006433
A_33_P3215452	0.0004033	5.08439	down	LOC100129361	Homo sapiens chromosome X open reading frame 69-like (LOC100129361), mRNA [NM_001271592]	NM_001271592
A_33_P3663142	0.0418985	4.87065	up	LINC00954	Homo sapiens long intergenic non-protein coding RNA 954 (LINC00954), long non-coding RNA [NR_033875]	NR_033875
A_33_P3231357	0.00214498	8.14729	up	KISS1R	Homo sapiens KISS1 receptor (KISS1R), mRNA [NM_032551]	NM_032551
A_21_P0006238	0.00172061	11.5192	up	lnc-RXRA-1	LNCipedia lincRNA (lnc-RXRA-1), lincRNA [lnc-RXRA-1:1]
A_33_P3368695	0.0416504	4.55411	up	HES7	Homo sapiens hes family bHLH transcription factor 7 (HES7), transcript variant 1, mRNA [NM_001165967]	NM_001165967
A_33_P3405429	0.0340592	7.37639	up	VWA5B1	von Willebrand factor A domain containing 5B1 [Source:HGNC Symbol;Acc:HGNC:26538] [ENST00000473325]	AK125833
A_33_P8915069	0.0297562	5.00254	up	LOC101928241	Homo sapiens uncharacterized LOC101928241 (LOC101928241), long non-coding RNA [NR_110693]	NR_110693
A_23_P501933	0.0251307	4.52005	up	CACNG6	Homo sapiens calcium channel, voltage-dependent, gamma subunit 6 (CACNG6), transcript variant 1, mRNA [NM_145814]	NM_145814
A_32_P183218	0.010455	5.26182	down	ZNF367	Homo sapiens zinc finger protein 367 (ZNF367), mRNA [NM_153695]	NM_153695
A_33_P3846177	0.000467315	5.52794	down	B4GALNT1	Homo sapiens beta-1,4-N-acetyl-galactosaminyl transferase 1 (B4GALNT1), transcript variant 1, mRNA [NM_001478]	NM_001478
A_21_P0002680	0.00762076	9.90764	up	lnc-SCN1A-1	Homo sapiens clone h1g voltage gated sodium channel type I (SCN1A) mRNA, 5' UTR, alternatively spliced. [DQ993527]
A_21_P0000940	0.0018336	4.07546	up			XR_109346
A_33_P3236676	0.0129708	4.28981	down	C9orf152	Homo sapiens chromosome 9 open reading frame 152 (C9orf152), mRNA [NM_001012993]	NM_001012993
A_24_P323598	0.000186494	4.63671	down	ESCO2	Homo sapiens establishment of sister chromatid cohesion N-acetyltransferase 2 (ESCO2), mRNA [NM_001017420]	NM_001017420
A_23_P121441	0.000841474	6.7358	down	NLGN4Y	Homo sapiens neuroligin 4, Y-linked (NLGN4Y), transcript variant 1, mRNA [NM_014893]	NM_014893
A_24_P346855	0.00108014	4.89496	down	MKI67	Homo sapiens marker of proliferation Ki-67 (MKI67), transcript variant 1, mRNA [NM_002417]	NM_002417
A_23_P82503	0.0384147	5.06954	down	PEG10	Homo sapiens paternally expressed 10 (PEG10), transcript variant 1, mRNA [NM_001040152]	NM_001040152
A_21_P0011666	0.0277209	8.75407	up	XLOC_l2_006574	BROAD Institute lincRNA (XLOC_l2_006574), lincRNA [TCONS_l2_00012260]
A_21_P0004178	0.016339	4.81397	up
A_23_P408239	0.00122788	5.37962	down	PASK	Homo sapiens PAS domain containing serine/threonine kinase (PASK), transcript variant 5, mRNA [NM_001252124]	NM_001252124
A_19_P00321648	0.0373651	7.95573	up		long intergenic non-protein coding RNA 887 [Source:HGNC Symbol;Acc:HGNC:48574] [ENST00000456816]
A_21_P0009828	0.0445732	4.72432	down	lnc-C20orf187-2	LNCipedia lincRNA (lnc-C20orf187-2), lincRNA [lnc-C20orf187-2:3]
A_32_P12327	0.00715101	6.12523	down	USP46-AS1	Homo sapiens USP46 antisense RNA 1 (USP46-AS1), long non-coding RNA [NR_125363]	NR_125363
A_22_P00023174	0.0316719	6.29591	up	lnc-GFOD1-1	wk05e08.x1 NCI_CGAP_Lym12 Homo sapiens cDNA clone IMAGE:2411462 3', mRNA sequence [AI864952]	AI864952
A_24_P7790	0.0335624	4.65526	up	WFDC10B	Homo sapiens WAP four-disulfide core domain 10B (WFDC10B), transcript variant 1, mRNA [NM_172006]	NM_172006
A_22_P00014813	0.0353366	6.97899	up	LOC102723505	Homo sapiens uncharacterized LOC102723505 (LOC102723505), long non-coding RNA [NR_110876]	NR_110876
A_21_P0002310	0.030345	4.4124	up	lnc-CSRNP3-3	LNCipedia lincRNA (lnc-CSRNP3-3), lincRNA [lnc-CSRNP3-3:1]
A_33_P3293362	0.00397669	4.00877	down	2017-03-01	Homo sapiens mitochondrial amidoxime reducing component 1 (MARC1), mRNA [NM_022746]	NM_022746
A_21_P0001029	0.00986088	5.407	down	lnc-PRRC2C-1	LNCipedia lincRNA (lnc-PRRC2C-1), lincRNA [lnc-PRRC2C-1:2]
A_21_P0007273	0.0199782	4.41041	down	lnc-ATM-1	LNCipedia lincRNA (lnc-ATM-1), lincRNA [lnc-ATM-1:1]
A_22_P00016429	0.00634029	5.97537	down	HIF1A-AS1	Homo sapiens HIF1A antisense RNA 1 (HIF1A-AS1), long non-coding RNA [NR_047116]	NR_047116
A_22_P00018125	0.0158949	7.03224	up	ZNF32-AS2	Homo sapiens ZNF32 antisense RNA 2 (ZNF32-AS2), long non-coding RNA [NR_047558]	NR_047558
A_24_P206604	0.0453308	5.4212	up	PFKFB3	Homo sapiens 6-phosphofructo-2-kinase/fructose-2,6-biphosphatase 3 (PFKFB3), transcript variant 1, mRNA [NM_004566]	NM_004566
A_21_P0012459	0.0327197	4.18605	up	XLOC_l2_010338	BROAD Institute lincRNA (XLOC_l2_010338), lincRNA [TCONS_l2_00019510]
A_23_P251421	0.000582191	4.2204	down	CDCA7	Homo sapiens cell division cycle associated 7 (CDCA7), transcript variant 1, mRNA [NM_031942]	NM_031942
A_23_P152262	0.0154669	5.17641	up	DPEP1	Homo sapiens dipeptidase 1 (renal) (DPEP1), transcript variant 1, mRNA [NM_004413]	NM_004413
A_19_P00319093	0.0247793	4.06943	up	LINC01234	long intergenic non-protein coding RNA 1234 [Source:HGNC Symbol;Acc:HGNC:49757] [ENST00000510694]
A_23_P349966	0.000755736	4.35752	up	TMEM130	Homo sapiens transmembrane protein 130 (TMEM130), transcript variant 2, mRNA [NM_152913]	NM_152913
A_21_P0008341	0.0498913	5.14766	up	lnc-PELI2-4	LNCipedia lincRNA (lnc-PELI2-4), lincRNA [lnc-PELI2-4:1]
A_22_P00004608	0.0459089	4.11466	up	LOC101927487	Homo sapiens uncharacterized LOC101927487 (LOC101927487), long non-coding RNA [NR_125418]	NR_125418
A_23_P42897	0.0144221	6.05958	up	MGAM	Homo sapiens maltase-glucoamylase (alpha-glucosidase) (MGAM), mRNA [NM_004668]	NM_004668
A_21_P0004882	0.0160329	7.91088	up	lnc-UBR2-2	LNCipedia lincRNA (lnc-UBR2-2), lincRNA [lnc-UBR2-2:1]
A_33_P3709150	0.0302817	5.48707	up	T	Homo sapiens T, brachyury homolog (mouse) (T), transcript variant 1, mRNA [NM_003181]	NM_003181
A_24_P126406	0.00513504	5.54766	up	DNAH17	Homo sapiens dynein, axonemal, heavy chain 17 (DNAH17), mRNA [NM_173628]	NM_173628
A_24_P918907	0.00109083	6.05921	up	LOC154761	Homo sapiens family with sequence similarity 115, member C pseudogene (LOC154761), non-coding RNA [NR_015421]	NR_015421
A_22_P00012686	0.00525151	5.07858	up	ESP33
A_33_P3343516	0.0176961	4.06625	up	LOC100129617	Homo sapiens uncharacterized LOC100129617 (LOC100129617), long non-coding RNA [NR_045112]	NR_045112
A_21_P0004424	0.0436244	4.81822	up	lnc-ARRDC3-1	LNCipedia lincRNA (lnc-ARRDC3-1), lincRNA [lnc-ARRDC3-1:11]
A_33_P3246413	0.000155492	5.3475	down
A_23_P97700	0.000422151	4.45592	up	TXNIP	Homo sapiens thioredoxin interacting protein (TXNIP), mRNA [NM_006472]	NM_006472
A_23_P13772	0.020213	4.30736	up	TBX3	Homo sapiens T-box 3 (TBX3), transcript variant 2, mRNA [NM_016569]	NM_016569
A_23_P313278	0.0228385	7.47238	up	MUC3A	Homo sapiens MUC3A mRNA for intestinal mucin, partial cds. [AB038784]	AB038784
A_23_P408955	2.86297e-05	5.19256	down	E2F2	Homo sapiens E2F transcription factor 2 (E2F2), mRNA [NM_004091]	NM_004091
A_22_P00005738	0.0013213	6.29497	up	EMP3	epithelial membrane protein 3 [Source:HGNC Symbol;Acc:HGNC:3335] [ENST00000599704]
A_22_P00006460	0.0120711	5.94123	up
A_23_P72117	0.021624	4.03705	up	SMPDL3A	Homo sapiens sphingomyelin phosphodiesterase, acid-like 3A (SMPDL3A), transcript variant 1, mRNA [NM_006714]	NM_006714
A_21_P0014652	0.0152274	5.62661	up	lnc-STX3-2	BX114926 Soares_testis_NHT Homo sapiens cDNA clone IMAGp998H132576, mRNA sequence [BX114926]	BX114926
A_33_P3293511	0.0100648	5.04809	up	CCDC183	Homo sapiens coiled-coil domain containing 183 (CCDC183), mRNA [NM_001039374]	NM_001039374
A_24_P296254	0.0038574	4.79317	down	ARHGAP11A	Homo sapiens Rho GTPase activating protein 11A (ARHGAP11A), transcript variant 1, mRNA [NM_014783]	NM_014783
A_33_P3257182	0.0428978	5.16545	up	MYBPC2	Homo sapiens myosin binding protein C, fast type (MYBPC2), mRNA [NM_004533]	NM_004533
A_21_P0014031	0.00661698	5.19204	up	MAPT	Homo sapiens microtubule-associated protein tau (MAPT), transcript variant 6, mRNA [NM_001123066]	NM_001123066
A_33_P3256952	0.0258755	4.14281	up	EGLN3	Homo sapiens egl-9 family hypoxia-inducible factor 3 (EGLN3), mRNA [NM_022073]	NM_022073
A_21_P0014114	0.00810928	5.32054	down	GATA2-AS1	Homo sapiens GATA2 antisense RNA 1 (GATA2-AS1), long non-coding RNA [NR_125398]	NR_125398
A_23_P32115	0.0367294	4.1152	up	LCN12	Homo sapiens lipocalin 12 (LCN12), mRNA [NM_178536]	NM_178536
A_32_P370026	0.0142308	5.12053	down		BC030699 SHC SH2-domain binding protein 1 {Homo sapiens} (exp=-1; wgp=0; cg=0), partial (14%) [THC2657541]
A_21_P0000894	0.00418559	4.02036	down	IQCH-AS1	Homo sapiens IQCH antisense RNA 1 (IQCH-AS1), transcript variant 4, long non-coding RNA [NR_040055]	NR_040055
A_24_P7594	0.000778347	4.89286	up	APOL6	Homo sapiens apolipoprotein L, 6 (APOL6), mRNA [NM_030641]	NM_030641
A_23_P338534	0.000298371	4.23269	up	HIF3A	Homo sapiens hypoxia inducible factor 3, alpha subunit (HIF3A), transcript variant 2, mRNA [NM_022462]	NM_022462
A_21_P0010911	0.00797422	4.86622	up	XLOC_l2_002171	BROAD Institute lincRNA (XLOC_l2_002171), lincRNA [TCONS_l2_00003844]
A_22_P00008435	0.00131619	4.32502	down	FLJ45513	Homo sapiens uncharacterized LOC729220 (FLJ45513), mRNA [NM_001242791]	NM_001242791
A_22_P00022182	0.0143758	4.96542	up	STAU2-AS1	Homo sapiens STAU2 antisense RNA 1 (STAU2-AS1), long non-coding RNA [NR_038406]	NR_038406
A_22_P00009023	0.00281188	4.52206	down	FLG-AS1	Homo sapiens FLG antisense RNA 1 (FLG-AS1), transcript variant 1, long non-coding RNA [NR_103778]	NR_103778
A_22_P00010463	0.0210236	4.88487	up	lnc-NAIF1-1	LNCipedia lincRNA (lnc-NAIF1-1), lincRNA [lnc-NAIF1-1:1]
A_23_P393766	0.000359153	8.68094	down	WDR62	Homo sapiens WD repeat domain 62 (WDR62), transcript variant 2, mRNA [NM_173636]	NM_173636
A_23_P50096	0.000554379	4.72922	down	TYMS	Homo sapiens thymidylate synthetase (TYMS), mRNA [NM_001071]	NM_001071
A_22_P00008721	0.00252664	4.76447	down	lnc-KIAA1598-1	LNCipedia lincRNA (lnc-KIAA1598-1), lincRNA [lnc-KIAA1598-1:1]	XM_005269673
A_23_P215790	0.0180629	4.23318	up	EGFR	Homo sapiens epidermal growth factor receptor (EGFR), transcript variant 1, mRNA [NM_005228]	NM_005228
A_24_P937306	0.00756634	5.03252	up	AP1S2	adaptor-related protein complex 1, sigma 2 subunit [Source:HGNC Symbol;Acc:HGNC:560] [ENST00000380291]	XR_247290
A_23_P170213	0.00703925	6.02772	up	NKAIN2	Homo sapiens Na+/K+ transporting ATPase interacting 2 (NKAIN2), transcript variant 1, mRNA [NM_001040214]	NM_001040214
A_33_P3279353	0.00460339	4.48287	up	AZU1	Homo sapiens azurocidin 1 (AZU1), mRNA [NM_001700]	NM_001700
A_22_P00025125	0.0280789	5.04756	up	lnc-FAM98A-1	LNCipedia lincRNA (lnc-FAM98A-1), lincRNA [lnc-FAM98A-1:1]
A_22_P00022161	0.00166096	7.55852	down	ADNP-AS1	Homo sapiens ADNP antisense RNA 1 (ADNP-AS1), transcript variant 1, long non-coding RNA [NR_110007]	NR_110007
A_33_P3304242	0.00604208	8.8895	up	DNAI1	Homo sapiens dynein, axonemal, intermediate chain 1 (DNAI1), transcript variant 2, mRNA [NM_001281428]	NM_001281428
A_21_P0010129	0.0474371	4.36008	up	lnc-TCFL5-2	LNCipedia lincRNA (lnc-TCFL5-2), lincRNA [lnc-TCFL5-2:1]
A_22_P00012895	0.0310712	5.53379	up	NDFIP2-AS1	Homo sapiens NDFIP2 antisense RNA 1 (NDFIP2-AS1), long non-coding RNA [NR_046685]	NR_046685
A_33_P3249793	0.0393562	4.98579	up	FOXO4	Homo sapiens forkhead box O4 (FOXO4), transcript variant 1, mRNA [NM_005938]	NM_005938
A_33_P3230166	0.0340506	4.84844	up	NALCN	Homo sapiens sodium leak channel, non selective (NALCN), mRNA [NM_052867]	NM_052867
A_21_P0000806	0.0019122	5.20471	up	SLC8A1-AS1	Homo sapiens SLC8A1 antisense RNA 1 (SLC8A1-AS1), long non-coding RNA [NR_038441]	NR_038441
A_33_P3330786	0.00955583	5.39893	down	LOC728339	PREDICTED: Homo sapiens uncharacterized LOC728339 (LOC728339), misc_RNA [XR_425830]	XR_425830
A_33_P3394995	0.00322801	4.38041	up	PREX2	Homo sapiens phosphatidylinositol-3,4,5-trisphosphate-dependent Rac exchange factor 2 (PREX2), transcript variant 2, mRNA [NM_025170]	NM_025170
A_24_P51322	0.0155909	5.65495	down	FLG	Homo sapiens filaggrin (FLG), mRNA [NM_002016]	NM_002016
A_22_P00021011	0.017446	4.47665	up		601847660F1 NIH_MGC_55 Homo sapiens cDNA clone IMAGE:4078527 5', mRNA sequence [BF213757]	BF213757
A_24_P349196	0.00465139	5.02908	up	CCDC30	Homo sapiens coiled-coil domain containing 30 (CCDC30), mRNA [NM_001080850]	NM_001080850
A_21_P0000173	0.0044844	4.32543	up	C5orf56	Homo sapiens chromosome 5 open reading frame 56 (C5orf56), long non-coding RNA [NR_045116]	NR_045116
A_33_P3283824	0.0427375	6.30374	down	SLC39A8	Homo sapiens solute carrier family 39 (zinc transporter), member 8 (SLC39A8), transcript variant 3, mRNA [NM_001135147]	NM_001135147
A_32_P3066	0.0188461	4.2504	down		family with sequence similarity 205, member C, pseudogene [Source:HGNC Symbol;Acc:HGNC:42673] [ENST00000340783]
A_21_P0000938	0.0282933	5.16445	up
A_32_P152767	0.00879567	4.1946	down	SKIDA1	Homo sapiens SKI/DACH domain containing 1 (SKIDA1), mRNA [NM_207371]	NM_207371
A_23_P433855	0.0116149	4.15805	up	RGS4	Homo sapiens regulator of G-protein signaling 4 (RGS4), transcript variant 2, mRNA [NM_005613]	NM_005613
A_21_P0010259	0.0121702	8.67709	up	LOC102723380	PREDICTED: Homo sapiens uncharacterized LOC102723380 (LOC102723380), ncRNA [XR_425283]	XR_425283
A_22_P00016024	0.0209563	4.16581	up	BET1	Bet1 golgi vesicular membrane trafficking protein [Source:HGNC Symbol;Acc:HGNC:14562] [ENST00000424151]	XM_005250109
A_23_P47924	0.00198672	4.01175	down	PTPRR	Homo sapiens protein tyrosine phosphatase, receptor type, R (PTPRR), transcript variant 1, mRNA [NM_002849]	NM_002849
A_23_P215720	0.0237779	10.881	up	CFTR	Homo sapiens cystic fibrosis transmembrane conductance regulator (ATP-binding cassette sub-family C, member 7) (CFTR), mRNA [NM_000492]	NM_000492
A_33_P3231267	0.0028634	4.93123	down	lnc-ITGA2-1	LNCipedia lincRNA (lnc-ITGA2-1), lincRNA [lnc-ITGA2-1:5]
A_21_P0010170	0.00741936	7.48509	up
A_23_P416395	0.0493568	4.28708	up	STC2	Homo sapiens stanniocalcin 2 (STC2), mRNA [NM_003714]	NM_003714
A_33_P3263293	7.76756e-05	5.24044	down
A_22_P00020723	0.00819328	7.57163	up		BX098198 Soares_NFL_T_GBC_S1 Homo sapiens cDNA clone IMAGp998L014015, mRNA sequence [BX098198]	BX098198
A_33_P3482534	0.00280038	5.00056	down	LOC613266	Homo sapiens hypothetical LOC613266, mRNA (cDNA clone IMAGE:5222345). [BC043571]	BC043571
A_33_P7280795	0.0011929	4.5832	up	lnc-SNURF-3	Homo sapiens clone Rt-16 SNURF-SNRPN mRNA, downstream untranslated exons, alternatively spliced. [AF400500]	AF400500
A_23_P13713	0.0001993	4.64362	up	PRPH	Homo sapiens peripherin (PRPH), mRNA [NM_006262]	NM_006262
A_21_P0004568	0.0339765	4.24972	up	LUCAT1	lung cancer associated transcript 1 (non-protein coding) [Source:HGNC Symbol;Acc:HGNC:48498] [ENST00000513626]
A_21_P0003999	0.001664	4.15028	down	LOC257396	Homo sapiens uncharacterized LOC257396 (LOC257396), transcript variant 2, long non-coding RNA [NR_104654]
A_22_P00013089	0.0345277	8.65347	up	lnc-RHPN1-2	fs03d02.y1 Human Lens cDNA (Normalized): fs Homo sapiens cDNA clone fs03d02 5', mRNA sequence [CD673709]	CD673709
A_23_P143981	0.0108346	5.82514	up	FBLN2	Homo sapiens fibulin 2 (FBLN2), transcript variant 1, mRNA [NM_001004019]	NM_001004019
A_24_P329795	0.0220838	6.7366	up	C10orf10	Homo sapiens chromosome 10 open reading frame 10 (C10orf10), mRNA [NM_007021]	NM_007021
A_21_P0003360	0.00296191	10.8143	up	LOC100506827
A_22_P00016724	0.0032644	4.6211	up	lnc-TRAPPC8-2	ALU8_HUMAN (P39195) Alu subfamily SX sequence contamination warning entry, partial (4%) [THC2687512]
