# Supplementary material for: Expression of P-REX2a is associated with poor prognosis in endometrial malignancies
Source: Oncotarget. 2018 May 15;9(37):24778–86. doi: 10.18632/oncotarget.25349 (PMC5973852; doi:10.18632/oncotarget.25349)
Supplement: Supplementary file 3 [file oncotarget-09-24778-s003.xlsx]

## Sheet: Sheet1
Supplementary Table 3
ProbeName	p	FC (abs)	Regu-lation	Gene Symbol	Description	Genbank Accession
A_24_P680908	4.50068e-06	2.32635	down	ZNF708	Homo sapiens zinc finger protein 708 (ZNF708), transcript variant 1, mRNA [NM_021269]	NM_021269
A_22_P00005259	5.01173e-06	2.3538	down	lnc-DMRTA1-5	DB026052 TESTI2 Homo sapiens cDNA clone TESTI2008115 5', mRNA sequence [DB026052]
A_22_P00007209	5.94201e-06	2.3309	down	lnc-GPC5-2	LNCipedia lincRNA (lnc-GPC5-2), lincRNA [lnc-GPC5-2:1]
A_22_P00020837	6.4918e-06	2.15068	down		CR744744 Soares_testis_NHT Homo sapiens cDNA clone IMAGp971O0875 ; IMAGE:1735901 5', mRNA sequence [CR744744]
A_21_P0002508	6.62739e-06	2.30677	down	lnc-NXPH2-4	LNCipedia lincRNA (lnc-NXPH2-4), lincRNA [lnc-NXPH2-4:1]
A_33_P3418681	6.66727e-06	2.21682	down	HCN4	Homo sapiens hyperpolarization activated cyclic nucleotide gated potassium channel 4 (HCN4), mRNA [NM_005477]	NM_005477
A_22_P00008966	1.45568e-05	2.27149	down		Homo sapiens full length insert cDNA clone ZA92B11. [AF086140]	AF086140
A_23_P125253	1.86305e-05	2.25517	down	LDB2	LIM domain binding 2 [Source:HGNC Symbol;Acc:HGNC:6533] [ENST00000509803]	XM_006713979
A_22_P00021819	1.92363e-05	2.28192	down
A_33_P3269626	1.92909e-05	2.40286	down		Homo sapiens cDNA FLJ41276 fis, clone BRAMY2036913. [AK123270]	AK123270
A_22_P00005467	2.09805e-05	2.19669	down	NRG3-AS1	Homo sapiens NRG3 antisense RNA 1 (NRG3-AS1), long non-coding RNA [NR_120666]	NR_120666
A_21_P0013029	2.18621e-05	2.13835	down	XLOC_l2_012614	BROAD Institute lincRNA (XLOC_l2_012614), lincRNA [TCONS_l2_00024298]
A_21_P0007578	3.27636e-05	2.12903	down	lnc-YEATS4-1	LNCipedia lincRNA (lnc-YEATS4-1), lincRNA [lnc-YEATS4-1:1]
A_22_P00007310	3.39522e-05	2.1223	down	lnc-GPR63-1	Homo sapiens cDNA FLJ31135 fis, clone IMR322001018. [AK055697]	AK055697
A_21_P0004226	3.5875e-05	2.28505	down	lnc-CCT5-3	BX096515 Soares_testis_NHT Homo sapiens cDNA clone IMAGp998A123517, mRNA sequence [BX096515]
A_21_P0002072	3.71168e-05	2.14907	down	lnc-POLR1A-2	Homo sapiens cDNA clone IMAGE:3689998, partial cds. [BC021164]
A_22_P00023791	4.33511e-05	2.24881	down	lnc-PCDH12-1	RST40373 Athersys RAGE Library Homo sapiens cDNA, mRNA sequence [BG220587]	BG220587
A_21_P0011864	4.49073e-05	2.15017	down	XLOC_l2_007595	BROAD Institute lincRNA (XLOC_l2_007595), lincRNA [TCONS_l2_00014029]
A_23_P259141	4.69992e-05	2.1404	down	ZBP1	Homo sapiens Z-DNA binding protein 1 (ZBP1), transcript variant 1, mRNA [NM_030776]	NM_030776
A_22_P00022352	4.73578e-05	2.14242	down
A_21_P0008633	4.99029e-05	2.50329	down	lnc-MAPK6-11	LNCipedia lincRNA (lnc-MAPK6-11), lincRNA [lnc-MAPK6-11:1]
A_33_P3283684	5.25381e-05	2.37937	down	C7orf31	Homo sapiens chromosome 7 open reading frame 31 (C7orf31), mRNA [NM_138811]	NM_138811
A_23_P150483	5.90556e-05	2.38181	down	TRIM51	Homo sapiens tripartite motif-containing 51 (TRIM51), mRNA [NM_032681]	NM_032681
A_33_P3385882	6.16441e-05	2.09562	down	HBCBP	PREDICTED: Homo sapiens HBcAg-binding protein (HBCBP), misc_RNA [XR_247824]	XR_247824
A_23_P13382	6.2781e-05	2.45341	down	LSP1	Homo sapiens lymphocyte-specific protein 1 (LSP1), transcript variant 3, mRNA [NM_001013254]	NM_001013254
A_22_P00025465	6.58273e-05	2.13546	down	lnc-C1orf124-2	LNCipedia lincRNA (lnc-C1orf124-2), lincRNA [lnc-C1orf124-2:1]
A_23_P408249	6.85079e-05	2.12047	down	PCK1	Homo sapiens phosphoenolpyruvate carboxykinase 1 (soluble) (PCK1), mRNA [NM_002591]	NM_002591
A_21_P0010191	7.15916e-05	2.66643	down		RST41447 Athersys RAGE Library Homo sapiens cDNA, mRNA sequence [BG221633]
A_22_P00019119	8.14197e-05	2.22225	down	lnc-C5orf25-1	LNCipedia lincRNA (lnc-C5orf25-1), lincRNA [lnc-C5orf25-1:1]
A_24_P658413	8.20437e-05	2.11031	down	MUC12	Homo sapiens mucin 12, cell surface associated (MUC12), mRNA [NM_001164462]	NM_001164462
A_21_P0004550	9.24943e-05	2.44822	down	lnc-SLC12A7-1	LNCipedia lincRNA (lnc-SLC12A7-1), lincRNA [lnc-SLC12A7-1:13]
A_21_P0010873	9.31985e-05	2.10296	down	ANTXRLP1	Homo sapiens anthrax toxin receptor-like pseudogene 1 (ANTXRLP1), transcript variant 2, non-coding RNA [NR_103828]
A_21_P0007244	9.33755e-05	2.07817	down	lnc-USP35-9	LNCipedia lincRNA (lnc-USP35-9), lincRNA [lnc-USP35-9:1]
A_21_P0011321	9.47897e-05	2.15372	down	XLOC_l2_004640	BROAD Institute lincRNA (XLOC_l2_004640), lincRNA [TCONS_l2_00008611]
A_33_P3313940	0.00543722	16.976	up
A_33_P3743432	0.000116859	2.56816	down	DEFA8P	Homo sapiens defensin, alpha 8 pseudogene (DEFA8P), non-coding RNA [NR_073407]	NR_073407
A_22_P00003553	0.0113876	11.9749	up
A_21_P0008160	0.000135321	2.16573	down	lnc-SUCLA2-6	LNCipedia lincRNA (lnc-SUCLA2-6), lincRNA [lnc-SUCLA2-6:1]
A_33_P3380917	0.000143606	2.2301	down		zinc finger protein 840, pseudogene [Source:HGNC Symbol;Acc:HGNC:34344] [ENST00000504759]
A_22_P00014197	0.0001642	2.33156	down
A_21_P0006662	0.000165382	2.12295	down	LINC00202-2	Homo sapiens long intergenic non-protein coding RNA 202-2 (LINC00202-2), long non-coding RNA [NR_026794]	NR_026794
A_21_P0005683	0.000171095	2.20252	down	lnc-WRN-6	LNCipedia lincRNA (lnc-WRN-6), lincRNA [lnc-WRN-6:1]
A_23_P39171	0.00213325	11.4924	up	GALP	Homo sapiens galanin-like peptide (GALP), transcript variant 1, mRNA [NM_033106]	NM_033106
A_33_P3764636	0.00018207	2.26174	down	FAM41AY1	Homo sapiens family with sequence similarity 41, member A, Y-linked 1 (FAM41AY1), long non-coding RNA [NR_028083]	NR_028083
A_21_P0003857	0.000183654	3.19277	down	lnc-CLCN3-1	LNCipedia lincRNA (lnc-CLCN3-1), lincRNA [lnc-CLCN3-1:1]
A_21_P0012618	0.000189531	2.47434	down	XLOC_l2_010855	BROAD Institute lincRNA (XLOC_l2_010855), lincRNA [TCONS_l2_00020786]
A_21_P0005074	0.000190479	2.40374	down	lnc-NOX3-4	LNCipedia lincRNA (lnc-NOX3-4), lincRNA [lnc-NOX3-4:1]
A_22_P00025642	0.000191898	2.33682	down
A_23_P317820	0.000193953	2.11257	down	OOSP2	Homo sapiens oocyte secreted protein 2 (OOSP2), mRNA [NM_173801]	NM_173801
A_22_P00010161	0.000202205	2.078	down	LOC101928696	Homo sapiens uncharacterized LOC101928696 (LOC101928696), long non-coding RNA [NR_121196]	NR_121196
A_33_P3282404	0.000231245	2.29405	down	PCLO	Homo sapiens piccolo presynaptic cytomatrix protein (PCLO), transcript variant 1, mRNA [NM_033026]	NM_033026
A_23_P87727	0.00023253	2.16123	down	CAPZA3	Homo sapiens capping protein (actin filament) muscle Z-line, alpha 3 (CAPZA3), mRNA [NM_033328]	NM_033328
A_21_P0002913	0.000235624	2.28909	down	lnc-DCUN1D1-2	LNCipedia lincRNA (lnc-DCUN1D1-2), lincRNA [lnc-DCUN1D1-2:1]
A_22_P00015398	0.000236123	2.10994	down	lnc-SRP68-1	LNCipedia lincRNA (lnc-SRP68-1), lincRNA [lnc-SRP68-1:1]
A_22_P00007420	0.00024765	2.24136	down	lnc-GRXCR1-3	Homo sapiens cDNA clone IMAGE:4838137. [BC033335]	BC033335
A_33_P3511265	0.000253189	2.01011	down	POSTN	Homo sapiens periostin, osteoblast specific factor (POSTN), transcript variant 1, mRNA [NM_006475]	NM_006475
A_22_P00003746	0.000255303	2.20118	down		AGENCOURT_7504598 NIH_MGC_72 Homo sapiens cDNA clone IMAGE:6050178 5', mRNA sequence [BQ215975]	BQ215975
A_22_P00018944	0.000260286	2.05629	down		Homo sapiens cDNA FLJ43688 fis, clone TBAES2003492. [AK125676]	AK125676
A_21_P0004842	0.000272616	2.17565	down	LOC101928331	PREDICTED: Homo sapiens uncharacterized LOC101928331 (LOC101928331), ncRNA [XR_241979]
A_21_P0013980	0.000280518	2.78645	down		EST381008 MAGE resequences, MAGJ Homo sapiens cDNA, mRNA sequence [AW968932]	AW968932
A_22_P00012340	0.000286845	2.36219	down	lnc-PRDM14-1	Homo sapiens full length insert cDNA YQ02E12. [AF075065]	AF075065
A_24_P106624	0.00029063	2.60004	down	MEOX2	Homo sapiens mesenchyme homeobox 2 (MEOX2), mRNA [NM_005924]	NM_005924
A_22_P00007537	0.0146313	10.6649	up
A_21_P0006467	0.000314759	2.19048	down	lnc-SPANXN2-1	LNCipedia lincRNA (lnc-SPANXN2-1), lincRNA [lnc-SPANXN2-1:1]
A_22_P00003490	0.000317566	2.14055	down
A_22_P00014394	0.01447	9.37793	up
A_21_P0013452	0.000324423	3.80122	down	LINC01510	Homo sapiens long intergenic non-protein coding RNA 1510 (LINC01510), long non-coding RNA [NR_120506]	NR_120506
A_21_P0008953	0.000325783	2.07652	down	lnc-SETD6-6	LNCipedia lincRNA (lnc-SETD6-6), lincRNA [lnc-SETD6-6:1]
A_33_P3349506	0.000337505	2.01871	down	LOC728715	Homo sapiens mRNA; cDNA DKFZp686A1124 (from clone DKFZp686A1124). [BX647938]
A_21_P0012916	0.000345788	2.63622	down	XLOC_l2_012135	BROAD Institute lincRNA (XLOC_l2_012135), lincRNA [TCONS_l2_00022998]
A_21_P0002310	0.000349245	2.16712	down	lnc-CSRNP3-3	LNCipedia lincRNA (lnc-CSRNP3-3), lincRNA [lnc-CSRNP3-3:1]
A_33_P3348594	0.000355162	2.0259	down	OR5R1	Homo sapiens olfactory receptor, family 5, subfamily R, member 1 (gene/pseudogene) (OR5R1), mRNA [NM_001004744]	NM_001004744
A_21_P0006010	0.000369381	2.9761	down
A_24_P833256	0.000380382	2.22086	down
A_33_P3389926	0.0293055	9.22626	up	FAM230A	PREDICTED: Homo sapiens family with sequence similarity 230, member A (FAM230A), mRNA [XM_006726832]	XM_006726832
A_23_P96478	0.000396851	2.40392	down	AMELX	Homo sapiens amelogenin, X-linked (AMELX), transcript variant 2, mRNA [NM_182681]	NM_182681
A_22_P00014083	0.000420186	2.22177	down	lnc-SAP30-5	LNCipedia lincRNA (lnc-SAP30-5), lincRNA [lnc-SAP30-5:33]	AK123668
A_33_P3347057	0.000432885	3.01246	down	LOC100132005	Homo sapiens cDNA FLJ35343 fis, clone PROST2015932. [AK092662]	AK092662
A_24_P558750	0.000437571	2.60382	down	SMIM9	Homo sapiens small integral membrane protein 9 (SMIM9), mRNA [NM_001162936]	NM_001162936
A_33_P3313417	0.000445517	2.12233	down	ARHGAP33	Rho GTPase activating protein 33 [Source:HGNC Symbol;Acc:HGNC:23085] [ENST00000221905]	AY044864
A_21_P0010836	0.000456351	2.26933	down	XLOC_l2_001664	BROAD Institute lincRNA (XLOC_l2_001664), lincRNA [TCONS_l2_00003144]
A_33_P3366998	0.000462908	2.45341	down	ECHDC1	enoyl CoA hydratase domain containing 1 [Source:HGNC Symbol;Acc:HGNC:21489] [ENST00000368287]
A_33_P3226109	0.000464758	2.08495	down	LCE4A	Homo sapiens late cornified envelope 4A (LCE4A), mRNA [NM_178356]	NM_178356
A_22_P00016231	0.000480918	2.5585	down	lnc-TMBIM4-1	BX097857 Soares_NFL_T_GBC_S1 Homo sapiens cDNA clone IMAGp998N213955, mRNA sequence [BX097857]	BX097857
A_33_P3461129	0.000487054	2.09035	down	lnc-NMNAT2-2	Homo sapiens mRNA; cDNA DKFZp564C196 (from clone DKFZp564C196). [AL050020]	AL050020
A_33_P3385516	0.000489691	2.1148	down	CBLN4	Homo sapiens cerebellin 4 precursor (CBLN4), mRNA [NM_080617]	NM_080617
A_21_P0008907	0.000500408	2.84567	down	lnc-RP11-467M13.1.1-1	LNCipedia lincRNA (lnc-RP11-467M13.1.1-1), lincRNA [lnc-RP11-467M13.1.1-1:1]
A_21_P0009455	0.000512897	2.22871	down	LINC01255	long intergenic non-protein coding RNA 1255 [Source:HGNC Symbol;Acc:HGNC:49871] [ENST00000591431]
A_22_P00019162	0.000515108	2.118	down	lnc-DIO2-2	LNCipedia lincRNA (lnc-DIO2-2), lincRNA [lnc-DIO2-2:1]
A_22_P00012704	0.000524421	2.5457	down	LOC101927211	Homo sapiens uncharacterized LOC101927211 (LOC101927211), long non-coding RNA [NR_110742]	NR_110742
A_21_P0010589	0.000531119	2.89686	down	XLOC_l2_000720	BROAD Institute lincRNA (XLOC_l2_000720), lincRNA [TCONS_l2_00000958]
A_33_P3355950	0.000552603	2.44316	down	LINC00908	long intergenic non-protein coding RNA 908 [Source:HGNC Symbol;Acc:HGNC:27599] [ENST00000584910]
A_33_P3303785	0.000556686	2.07413	down	ARPP21	Homo sapiens cAMP-regulated phosphoprotein, 21kDa (ARPP21), transcript variant 4, mRNA [NM_001025069]	NM_001025069
A_22_P00002896	0.000579093	3.21608	down	APELA	Homo sapiens apelin receptor early endogenous ligand (APELA), mRNA [NM_001297550]	NM_001297550
A_21_P0000849	0.000594648	2.05205	down	LARGE-AS1	Homo sapiens LARGE antisense RNA 1 (LARGE-AS1), transcript variant 1, long non-coding RNA [NR_038949]	NR_038949
A_33_P3294042	0.00060606	2.21786	down		T cell receptor beta variable 10-1(gene/pseudogene) [Source:HGNC Symbol;Acc:HGNC:12177] [ENST00000390364]	D13084
A_21_P0007526	0.000636199	4.33815	down	lnc-PDE6H-2	LNCipedia lincRNA (lnc-PDE6H-2), lincRNA [lnc-PDE6H-2:1]
A_22_P00020970	0.00064318	2.15482	down	LOC101927460	Homo sapiens uncharacterized LOC101927460 (LOC101927460), long non-coding RNA [NR_109887]	NR_109887
A_33_P3773168	0.000644283	3.46541	down	lnc-EXOC2-5	Homo sapiens cDNA clone IMAGE:5272115. [BC037855]
A_33_P3490449	0.000665431	2.02473	down	XLOC_l2_013461	BROAD Institute lincRNA (XLOC_l2_013461), lincRNA [TCONS_l2_00025978]
A_22_P00006521	0.00067749	2.11029	down	WDR11-AS1	Homo sapiens WDR11 antisense RNA 1 (WDR11-AS1), long non-coding RNA [NR_033850]
A_22_P00021287	0.000677641	2.13334	down	LOC255654	Homo sapiens uncharacterized LOC255654 (LOC255654), long non-coding RNA [NR_040002]
A_21_P0013544	0.000681974	2.0497	down	PGM5P3-AS1	PREDICTED: Homo sapiens uncharacterized LOC101929127 (RP11-143M1.2), transcript variant X2, ncRNA [XR_242518]
A_23_P335957	0.000696844	2.01351	down	TAS1R2	Homo sapiens taste receptor, type 1, member 2 (TAS1R2), mRNA [NM_152232]	NM_152232
A_22_P00001708	0.000734978	2.12581	down	lnc-ATG14-1	LNCipedia lincRNA (lnc-ATG14-1), lincRNA [lnc-ATG14-1:1]
A_21_P0009083	0.000747895	2.17562	down	lnc-AC092327.1-2	LNCipedia lincRNA (lnc-AC092327.1-2), lincRNA [lnc-AC092327.1-2:6]
A_22_P00016647	0.000766967	2.13211	down		hw35e08.y1 Human primary human ocular pericytes. Unamplified (hw) Homo sapiens cDNA clone hw35e08 5', mRNA sequence [CN483642]	CN483642
A_22_P00002063	0.000776512	2.29284	down	lnc-BLID-1	LNCipedia lincRNA (lnc-BLID-1), lincRNA [lnc-BLID-1:14]
A_33_P3215843	0.000779471	2.25737	down	KLK3	Homo sapiens kallikrein-related peptidase 3 (KLK3), transcript variant 3, mRNA [NM_001030047]	NM_001030047
A_22_P00021612	0.000794514	2.19961	down	lnc-ZNF791-2	LNCipedia lincRNA (lnc-ZNF791-2), lincRNA [lnc-ZNF791-2:1]
A_21_P0006760	0.000797864	2.59591	down	C10orf71-AS1	Homo sapiens C10orf71 antisense RNA 1 (C10orf71-AS1), long non-coding RNA [NR_108038]
A_22_P00018907	0.000811119	2.19964	down	lnc-YOD1-1	LNCipedia lincRNA (lnc-YOD1-1), lincRNA [lnc-YOD1-1:1]
A_22_P00022619	0.000854558	2.15097	down
A_21_P0002683	0.000858993	2.08247	down	lnc-DLX2-1	LNCipedia lincRNA (lnc-DLX2-1), lincRNA [lnc-DLX2-1:1]
A_33_P3804778	0.000870754	2.18742	down		AGENCOURT_13977632 NIH_MGC_172 Homo sapiens cDNA 5', mRNA sequence [CD049825]	CD049825
A_32_P478512	0.00087606	2.42442	down	DKFZP434L187	Homo sapiens uncharacterized LOC26082 (DKFZP434L187), long non-coding RNA [NR_026771]	NR_026771
A_22_P00003100	0.000883663	2.50183	down
A_22_P00019987	0.000893292	2.30287	down	CLYBL-AS1	Homo sapiens CLYBL antisense RNA 1 (CLYBL-AS1), transcript variant 2, long non-coding RNA [NR_046525]	NR_046525
A_33_P3377609	0.000894809	2.0277	down	SPAM1	Homo sapiens sperm adhesion molecule 1 (PH-20 hyaluronidase, zona pellucida binding) (SPAM1), transcript variant 3, mRNA [NM_001174044]	NM_001174044
A_33_P3351641	0.000902519	2.04015	down	FOXR2	Homo sapiens forkhead box R2 (FOXR2), mRNA [NM_198451]	NM_198451
A_21_P0005717	0.000927286	2.05995	down	LOC102724772	PREDICTED: Homo sapiens uncharacterized LOC102724772 (LOC102724772), ncRNA [XR_426328]	XR_426328
A_21_P0013314	0.000927581	2.16765	down	XLOC_l2_013859	BROAD Institute lincRNA (XLOC_l2_013859), lincRNA [TCONS_l2_00026608]
A_33_P3483634	0.000946449	2.67161	down	LOC285593	Homo sapiens uncharacterized LOC285593 (LOC285593), transcript variant 1, long non-coding RNA [NR_027108]	NR_027108
A_22_P00022828	0.000957101	2.93071	down	lnc-RLBP1-1	LNCipedia lincRNA (lnc-RLBP1-1), lincRNA [lnc-RLBP1-1:2]
A_21_P0005304	0.00100801	2.2711	down
A_23_P156890	0.00103202	3.1042	down	TCF21	Homo sapiens transcription factor 21 (TCF21), transcript variant 2, mRNA [NM_003206]	NM_003206
A_21_P0003475	0.00104777	2.05064	down		DB526434 RIKEN full-length enriched human cDNA library, testis Homo sapiens cDNA clone H013092G21 3', mRNA sequence [DB526434]
A_33_P3375553	0.00110061	2.00157	down	ARL13A	Homo sapiens ADP-ribosylation factor-like 13A (ARL13A), transcript variant 3, mRNA [NM_001162491]	NM_001162491
A_21_P0013377	0.001141	2.85208	down	LOC100506289		XR_108753
A_21_P0014092	0.00115797	2.16335	down		RST20570 Athersys RAGE Library Homo sapiens cDNA, mRNA sequence [BG201242]	BG201242
A_22_P00006534	0.0011638	2.0506	down	lnc-FH-1	Homo sapiens mRNA; cDNA DKFZp686M1445 (from clone DKFZp686M1445). [CR627366]	CR627366
A_21_P0001271	0.00117629	2.27233	down		myelodysplastic syndrome 2 translocation associated [Source:HGNC Symbol;Acc:HGNC:29633] [ENST00000477916]
A_33_P3303325	0.00117989	2.18513	down		PREDICTED: Homo sapiens peptidyl-prolyl cis-trans isomerase A-like (LOC101060363), mRNA [XM_003960117]	XM_003960117
A_22_P00025561	0.00119069	2.31835	down	lnc-ARFGAP2-1	LNCipedia lincRNA (lnc-ARFGAP2-1), lincRNA [lnc-ARFGAP2-1:1]
A_33_P3214550	0.00121862	2.88847	down	CXCR2	Homo sapiens chemokine (C-X-C motif) receptor 2 (CXCR2), transcript variant 1, mRNA [NM_001557]	NM_001557
A_22_P00013905	0.00123952	2.63027	down
A_22_P00021536	0.00124703	2.09971	down	lnc-FAN1-1	yy32c02.s1 Soares melanocyte 2NbHM Homo sapiens cDNA clone IMAGE:272930 3', mRNA sequence [N36093]	N36093
A_22_P00008548	0.00130256	3.53221	down		DA716542 NT2RI2 Homo sapiens cDNA clone NT2RI2024130 5', mRNA sequence [DA716542]
A_22_P00022498	0.00130339	2.35835	down	lnc-NAA16-2	Homo sapiens cDNA clone IMAGE:4799590. [BC036589]	BC036589
A_21_P0009108	0.00132035	2.88483	down	lnc-CDH5-3	LNCipedia lincRNA (lnc-CDH5-3), lincRNA [lnc-CDH5-3:2]
A_22_P00002746	0.00132857	2.03089	down	lnc-C21orf49-1	LNCipedia lincRNA (lnc-C21orf49-1), lincRNA [lnc-C21orf49-1:3]
A_21_P0014407	0.00133486	2.51914	down		BX118153 Soares_NFL_T_GBC_S1 Homo sapiens cDNA clone IMAGp998A143813, mRNA sequence [BX118153]	BX118153
A_21_P0009981	0.0457943	9.21078	up	lnc-FAM209B-1	LNCipedia lincRNA (lnc-FAM209B-1), lincRNA [lnc-FAM209B-1:1]
A_21_P0000647	0.0330326	8.83241	up	LGALS17A	Homo sapiens Charcot-Leyden crystal protein pseudogene (LGALS17A), non-coding RNA [NR_034156]	NR_034156
A_22_P00004877	0.0374507	7.42429	up	lnc-CYR61-3	Q5VV87_HUMAN (Q5VV87) Microsomal glutathione S-transferase 3, partial (16%) [THC2713063]	AK125723
A_22_P00003905	0.00140393	2.11503	down
A_23_P123108	0.00141801	2.04777	down	AKAP9	A kinase (PRKA) anchor protein 9 [Source:HGNC Symbol;Acc:HGNC:379] [ENST00000493453]	AF026245
A_21_P0001350	0.00157751	2.48489	down	LOC102723661	Homo sapiens uncharacterized LOC102723661 (LOC102723661), long non-coding RNA [NR_125991]	NR_125991
A_22_P00011854	0.00169805	2.02122	down	lnc-PHTF2-2	zt61c05.r1 Soares_testis_NHT Homo sapiens cDNA clone IMAGE:726824 5', mRNA sequence [AA293893]	AA293893
A_22_P00008899	0.0017048	2.50271	down
A_21_P0009493	0.00170841	2.03627	down	lnc-CCDC102B-2	LNCipedia lincRNA (lnc-CCDC102B-2), lincRNA [lnc-CCDC102B-2:1]
A_33_P3263503	0.00171459	2.00519	down	HCG8	Homo sapiens clone DNA165054 PAMP6501 (UNQ6501) mRNA, complete cds. [AY358246]	AY358246
A_21_P0004363	0.00172758	2.14663	down	lnc-C5orf49-2	LNCipedia lincRNA (lnc-C5orf49-2), lincRNA [lnc-C5orf49-2:1]
A_23_P136116	0.0438585	7.35841	up	AGMO	Homo sapiens alkylglycerol monooxygenase (AGMO), mRNA [NM_001004320]	NM_001004320
A_33_P3418541	0.0017385	2.29367	down	ACTG2	Homo sapiens cDNA, FLJ17257. [AK310215]	AK310215
A_22_P00025431	0.00179725	2.05836	down		long intergenic non-protein coding RNA 972 [Source:HGNC Symbol;Acc:HGNC:48826] [ENST00000422448]
A_33_P3250566	0.00181683	2.09616	down		T cell receptor alpha variable 8-6 [Source:HGNC Symbol;Acc:HGNC:12151] [ENST00000390443]	D13070
A_22_P00008590	0.00185291	2.18276	down	LOC102723833	Homo sapiens uncharacterized LOC102723833 (LOC102723833), transcript variant 1, long non-coding RNA [NR_125992]	NR_125992
A_23_P12746	0.00189329	2.02176	down	MRC1	Homo sapiens mannose receptor, C type 1 (MRC1), mRNA [NM_002438]	NM_002438
A_23_P163216	0.00191515	2.20297	down	ATP8B4	Homo sapiens ATPase, class I, type 8B, member 4 (ATP8B4), transcript variant 1, mRNA [NM_024837]	NM_024837
A_22_P00001803	0.00196574	2.04734	down	lnc-ATP6V0D2-1	DB452078 RIKEN full-length enriched human cDNA library, testis Homo sapiens cDNA clone H013056A16 5', mRNA sequence [DB452078]	DB452078
A_22_P00004831	0.00198061	2.36378	down	lnc-CYB561-5	BX107063 Soares_NFL_T_GBC_S1 Homo sapiens cDNA clone IMAGp998G104132, mRNA sequence [BX107063]	BX107063
A_22_P00018343	0.00201194	2.06667	down	NEGR1-IT1	Homo sapiens NEGR1 intronic transcript 1 (non-protein coding) (NEGR1-IT1), long non-coding RNA [NR_046218]	NR_046218
A_23_P73632	0.00201698	2.24906	down	NR0B1	Homo sapiens nuclear receptor subfamily 0, group B, member 1 (NR0B1), mRNA [NM_000475]	NM_000475
A_32_P96000	0.00202478	2.17595	down	ETV3L	Homo sapiens ets variant 3-like (ETV3L), mRNA [NM_001004341]	NM_001004341
A_23_P202071	0.00202996	4.37207	down	CELF2	Homo sapiens CUGBP, Elav-like family member 2 (CELF2), transcript variant 3, mRNA [NM_001025077]	NM_001025077
A_21_P0007341	0.00205851	2.08195	down	LOC103312105	Homo sapiens uncharacterized LOC103312105 (LOC103312105), transcript variant 2, long non-coding RNA [NR_120555]	NR_120555
A_33_P3323902	0.00206443	3.19013	down	DEFB130	Homo sapiens defensin, beta 130 (DEFB130), mRNA [NM_001037804]	NM_001037804
A_33_P3381378	0.00211863	6.12704	down	PAX1	Homo sapiens paired box 1 (PAX1), transcript variant 2, mRNA [NM_001257096]	NM_001257096
A_21_P0001265	0.00213024	2.90739	down	lnc-C1orf196-1	LNCipedia lincRNA (lnc-C1orf196-1), lincRNA [lnc-C1orf196-1:1]
A_33_P3295917	0.0453814	6.4003	up	IL7	interleukin 7 [Source:HGNC Symbol;Acc:HGNC:6023] [ENST00000518982]	AB102885
A_21_P0001089	0.0021793	2.01843	down
A_22_P00007943	0.00221385	2.08204	down	lnc-IAH1-1	LNCipedia lincRNA (lnc-IAH1-1), lincRNA [lnc-IAH1-1:2]
A_33_P3252228	0.00224778	2.2521	down	NRSN1	neurensin 1 [Source:HGNC Symbol;Acc:HGNC:17881] [ENST00000378475]
A_33_P3375556	0.00226791	2.87458	down		FRG1_HUMAN (Q14331) FRG1 protein (FSHD region gene 1 protein), partial (7%) [THC2552206]
A_24_P231010	0.00227746	2.37043	down	MOV10L1	Homo sapiens Mov10 RISC complex RNA helicase like 1 (MOV10L1), transcript variant 1, mRNA [NM_018995]	NM_018995
A_22_P00012188	0.00232833	2.14553	down
A_22_P00010028	0.00233131	3.86494	down
A_33_P3729375	0.00233724	2.111	down	LOC285181	Homo sapiens cDNA FLJ36538 fis, clone TRACH2005159. [AK093857]	AK093857
A_23_P360542	0.000396265	6.35671	up	LINC00470	Homo sapiens long intergenic non-protein coding RNA 470 (LINC00470), transcript variant 1, long non-coding RNA [NR_023925]	NR_023925
A_21_P0014255	0.0023532	2.27765	down
A_24_P555170	0.0085553	6.2084	up	UBE2Q2L	Homo sapiens ubiquitin-conjugating enzyme E2Q family member 2-like (UBE2Q2L), mRNA [NM_001243531]	NM_001243531
A_33_P3251868	0.00240194	2.34584	down
A_22_P00000815	0.00246026	2.01732	down
A_33_P3293049	0.00249688	2.11521	down	HLA-DQA1	Homo sapiens major histocompatibility complex, class II, DQ alpha 1 (HLA-DQA1), mRNA [NM_002122]	NM_002122
A_33_P3378634	0.00251742	2.01173	down	SLC25A30-AS1	Homo sapiens SLC25A30 antisense RNA 1 (SLC25A30-AS1), long non-coding RNA [NR_047031]	NR_047031
A_22_P00008705	0.00253227	2.09891	down	lnc-KIAA1267-1	BX100322 Soares fetal liver spleen 1NFLS Homo sapiens cDNA clone IMAGp998P08471, mRNA sequence [BX100322]	BX100322
A_33_P3357759	0.0498403	6.13598	up	MROH2A	Homo sapiens maestro heat-like repeat family member 2A (MROH2A), mRNA [NM_001287395]	NM_001287395
A_22_P00001700	0.00254594	2.11442	down	lnc-ATF7IP-1	LNCipedia lincRNA (lnc-ATF7IP-1), lincRNA [lnc-ATF7IP-1:1]
A_23_P351305	0.00254762	2.68583	down	AMER2	Homo sapiens APC membrane recruitment protein 2 (AMER2), transcript variant 1, mRNA [NM_152704]	NM_152704
A_23_P30358	0.00257186	2.05954	down	PSD2	Homo sapiens pleckstrin and Sec7 domain containing 2 (PSD2), mRNA [NM_032289]	NM_032289
A_22_P00005808	0.00258097	2.09029	down
A_23_P151361	0.00258227	2.08151	down	SMIM2	Homo sapiens small integral membrane protein 2 (SMIM2), mRNA [NM_024058]	NM_024058
A_24_P713267	0.00258405	2.1345	down	SLCO1B7	Homo sapiens solute carrier organic anion transporter family, member 1B7 (non-functional) (SLCO1B7), mRNA [NM_001009562]	NM_001009562
A_21_P0008474	0.00258794	2.09833	down	lnc-KCNK10-1	LNCipedia lincRNA (lnc-KCNK10-1), lincRNA [lnc-KCNK10-1:1]
A_33_P3401658	0.00259666	2.09365	down	PSG2	Homo sapiens pregnancy specific beta-1-glycoprotein 2 (PSG2), mRNA [NM_031246]	NM_031246
A_22_P00019098	0.00261886	2.08405	down	LOC102724195	PREDICTED: Homo sapiens uncharacterized LOC102724195 (LOC102724195), ncRNA [XR_427424]	XR_427424
A_21_P0012157	0.00262378	2.07745	down		MIR646 host gene (non-protein coding) [Source:HGNC Symbol;Acc:HGNC:27659] [ENST00000427820]
A_33_P3345881	0.00262822	2.08194	down		GB
A_22_P00022987	0.00263521	2.14013	down	lnc-BMI1-1	LNCipedia lincRNA (lnc-BMI1-1), lincRNA [lnc-BMI1-1:1]
A_23_P424689	0.00265555	2.1095	down		RNA binding motif protein, Y-linked, family 2, member F pseudogene [Source:HGNC Symbol;Acc:HGNC:23891] [ENST00000303922]	BC026077
A_21_P0012464	0.00265812	2.07824	down	XLOC_l2_010374	BROAD Institute lincRNA (XLOC_l2_010374), lincRNA [TCONS_l2_00019564]
A_21_P0002687	0.00266073	2.07528	down	lnc-ZSWIM2-7	BX106730 Soares_NFL_T_GBC_S1 Homo sapiens cDNA clone IMAGp998F154004, mRNA sequence [BX106730]
A_23_P167061	0.00267239	2.08666	down	PPEF2	Homo sapiens protein phosphatase, EF-hand calcium binding domain 2 (PPEF2), mRNA [NM_006239]	NM_006239
A_21_P0007413	0.00267724	3.645	down	lnc-BLID-2	ALU1_HUMAN (P39188) Alu subfamily J sequence contamination warning entry, partial (6%) [THC2695809]
A_22_P00023996	0.00268971	2.06154	down	lnc-PRMT10-1	LNCipedia lincRNA (lnc-PRMT10-1), lincRNA [lnc-PRMT10-1:1]
A_21_P0006961	0.00269217	2.12179	down	lnc-CALML5-5	LNCipedia lincRNA (lnc-CALML5-5), lincRNA [lnc-CALML5-5:1]
A_21_P0013538	0.00272882	2.07894	down	ADAM5	Homo sapiens ADAM metallopeptidase domain 5 (pseudogene) (ADAM5), non-coding RNA [NR_001448]	NR_001448
A_21_P0004089	0.0027344	2.07506	down		ECOUW93 ORF_o281 {Escherichia coli} (exp=-1; wgp=0; cg=0), partial (8%) [THC2758076]
A_23_P376060	0.00274309	2.07095	down	IKZF3	Homo sapiens IKAROS family zinc finger 3 (Aiolos) (IKZF3), transcript variant 1, mRNA [NM_012481]	NM_012481
A_21_P0012384	0.00274668	2.11837	down		olfactory receptor, family 5, subfamily AC, member 4 pseudogene [Source:HGNC Symbol;Acc:HGNC:31284] [ENST00000509306]
A_22_P00010853	0.00274707	2.12705	down	lnc-NOP56-1	AGENCOURT_7575824 NIH_MGC_72 Homo sapiens cDNA clone IMAGE:6047489 5', mRNA sequence [BQ218150]
A_32_P206735	0.00278323	2.20251	down	PRO1082	Homo sapiens PRO1082 mRNA, complete cds. [AF116655]	AF116655
A_21_P0001597	0.00279989	2.07364	down	lnc-ACBD6-3	LNCipedia lincRNA (lnc-ACBD6-3), lincRNA [lnc-ACBD6-3:1]
A_21_P0014425	0.00280907	2.11122	down		Synthetic construct Homo sapiens gateway clone IMAGE:100017644 3' read CBX6 mRNA. [CU680219]	CU680219
A_22_P00005072	0.00281897	2.15516	down	LOC102724196	PREDICTED: Homo sapiens uncharacterized LOC102724196 (LOC102724196), ncRNA [XR_424327]	XR_424327
A_33_P3325497	0.00282396	2.06706	down	FIBIN	Homo sapiens fin bud initiation factor homolog (zebrafish) (FIBIN), mRNA [NM_203371]	NM_203371
A_22_P00019477	0.00282954	2.09711	down
A_22_P00019975	0.00283805	2.06061	down	lnc-IL17B-1	LNCipedia lincRNA (lnc-IL17B-1), lincRNA [lnc-IL17B-1:1]
A_33_P3261143	0.00284341	2.09804	down	PABPC1P2	Homo sapiens poly(A) binding protein, cytoplasmic 1 pseudogene 2 (PABPC1P2), non-coding RNA [NR_026904]	NR_026904
A_23_P70387	0.00284976	2.0697	down	APOBEC2	Homo sapiens apolipoprotein B mRNA editing enzyme, catalytic polypeptide-like 2 (APOBEC2), mRNA [NM_006789]	NM_006789
A_21_P0014125	0.00285432	2.14929	down	lnc-MYNN-1	RST9722 Athersys RAGE Library Homo sapiens cDNA, mRNA sequence [BG190648]	BG190648
A_33_P3346529	0.00285664	2.05878	down	OR2W5	Homo sapiens olfactory receptor, family 2, subfamily W, member 5 (gene/pseudogene) (OR2W5), mRNA [NM_001004698]	NM_001004698
A_22_P00007111	0.0028603	2.0543	down	lnc-GLUD1-1	LNCipedia lincRNA (lnc-GLUD1-1), lincRNA [lnc-GLUD1-1:1]
A_22_P00020047	0.00287766	2.00649	down		long intergenic non-protein coding RNA 1066 [Source:HGNC Symbol;Acc:HGNC:49104] [ENST00000415283]
A_33_P3302756	0.00290507	2.13153	down		Homo sapiens SKCG1 (SKCG1) mRNA, complete cds. [AY662656]	AY662656
A_21_P0010259	0.00292445	2.06034	down	LOC102723380	PREDICTED: Homo sapiens uncharacterized LOC102723380 (LOC102723380), ncRNA [XR_425283]	XR_425283
A_22_P00005615	0.0029314	2.04395	down	LOC101929745	PREDICTED: Homo sapiens uncharacterized LOC101929745 (LOC101929745), ncRNA [XR_241755]	XR_241755
A_22_P00012619	0.00296754	2.06777	down	lnc-PTPRZ1-3	BX100251 Soares_testis_NHT Homo sapiens cDNA clone IMAGp998B014418, mRNA sequence [BX100251]	BX100251
A_21_P0007681	0.00296792	2.23233	down	lnc-PARP11-3	LNCipedia lincRNA (lnc-PARP11-3), lincRNA [lnc-PARP11-3:1]
A_22_P00004971	0.00297802	2.23787	down	GPC6-AS2	Homo sapiens GPC6 antisense RNA 2 (GPC6-AS2), long non-coding RNA [NR_046536]	NR_046536
A_22_P00003441	0.00299694	2.14454	down		PREDICTED: Homo sapiens uncharacterized LOC101928856 (LOC101928856), transcript variant X2, ncRNA [XR_425656]	XR_425656
A_22_P00015738	0.00302028	2.22039	down	lnc-TACR2-1	LNCipedia lincRNA (lnc-TACR2-1), lincRNA [lnc-TACR2-1:1]
A_21_P0000123	0.0030213	2.04969	down	GIMD1	Homo sapiens GIMAP family P-loop NTPase domain containing 1 (GIMD1), mRNA [NM_001195138]	NM_001195138
A_22_P00012236	0.00302944	2.09503	down	LOC101927379	Homo sapiens uncharacterized LOC101927379 (LOC101927379), long non-coding RNA [NR_109881]	NR_109881
A_22_P00004206	0.00302966	2.48665	down
A_33_P3307192	0.00303428	2.11115	down
A_32_P888644	0.00304997	2.17365	down	MGC32805	Homo sapiens uncharacterized LOC153163 (MGC32805), long non-coding RNA [NR_051996]	NR_051996
A_22_P00022238	0.00305358	2.05099	down	LINC01391	Homo sapiens long intergenic non-protein coding RNA 1391 (LINC01391), long non-coding RNA [NR_121649]	NR_121649
A_21_P0004991	0.00308239	2.10278	down	lnc-PXDC1-2	LNCipedia lincRNA (lnc-PXDC1-2), lincRNA [lnc-PXDC1-2:1]
A_23_P216429	0.00308793	2.1319	down	ASPN	Homo sapiens asporin (ASPN), transcript variant 1, mRNA [NM_017680]	NM_017680
A_22_P00018629	0.00309467	2.5825	down	lnc-CROCC-2	Q8N4D4_HUMAN (Q8N4D4) ATP13A2 protein (Fragment), partial (6%) [THC2749736]
A_21_P0008393	0.00310194	2.02477	down	LOC100507277	PREDICTED: Homo sapiens uncharacterized LOC100507277 (LOC100507277), ncRNA [XR_110252]	XR_110252
A_21_P0006361	0.00310641	2.00111	down	lnc-COL15A1-1	LNCipedia lincRNA (lnc-COL15A1-1), lincRNA [lnc-COL15A1-1:2]
A_22_P00002420	0.00310779	2.0692	down	LOC102724917		CF593422
A_33_P3306342	0.00311761	2.02791	down	OR52N5	Homo sapiens olfactory receptor, family 52, subfamily N, member 5 (OR52N5), mRNA [NM_001001922]	NM_001001922
A_21_P0013537	0.00312738	2.13013	down	ADAM5	ADAM metallopeptidase domain 5, pseudogene [Source:HGNC Symbol;Acc:HGNC:212] [ENST00000497773]
A_21_P0004798	0.00315758	2.05445	down	lnc-SOD2-1	LNCipedia lincRNA (lnc-SOD2-1), lincRNA [lnc-SOD2-1:1]
A_22_P00000659	0.00316418	2.05325	down	lnc-ACTL7B-1	LNCipedia lincRNA (lnc-ACTL7B-1), lincRNA [lnc-ACTL7B-1:1]
A_21_P0013822	0.0031785	2.88359	down	XLOC_l2_015766	BROAD Institute lincRNA (XLOC_l2_015766), lincRNA [TCONS_l2_00030544]
A_22_P00025087	0.00318262	2.02939	down	lnc-FBXL7-1	BX091388 Soares_fetal_lung_NbHL19W Homo sapiens cDNA clone IMAGp998B01669 ; IMAGE:299040, mRNA sequence [BX091388]	BX091388
A_22_P00019429	0.00318491	2.16212	down	lnc-FAM83F-1	LNCipedia lincRNA (lnc-FAM83F-1), lincRNA [lnc-FAM83F-1:1]
A_33_P3493097	0.00318639	2.17685	down	LOC648149	Homo sapiens cDNA FLJ41355 fis, clone BRAWH2016724. [AK123349]	AK123349
A_21_P0000467	0.00318914	2.18529	down
A_21_P0003768	0.00324073	2.04165	down	lnc-ANKRD50-5	LNCipedia lincRNA (lnc-ANKRD50-5), lincRNA [lnc-ANKRD50-5:1]
A_33_P3254761	0.00326433	2.07473	down	LOC101928058	PREDICTED: Homo sapiens uncharacterized LOC101928058 (LOC101928058), transcript variant X1, mRNA [XM_006716242]	XM_006716242
A_22_P00005384	0.0032688	2.07067	down
A_21_P0001421	0.00327825	2.02281	down	lnc-LYPLAL1-3	LNCipedia lincRNA (lnc-LYPLAL1-3), lincRNA [lnc-LYPLAL1-3:1]
A_21_P0001328	0.00327931	2.02428	down	lnc-PRKACB-2	LNCipedia lincRNA (lnc-PRKACB-2), lincRNA [lnc-PRKACB-2:1]
A_33_P3462955	0.00328507	2.07204	down	LOC401490	Homo sapiens cDNA clone IMAGE:4831279. [BC052949]	BC052949
A_21_P0013345	0.00330265	2.06648	down	XLOC_l2_013963	BROAD Institute lincRNA (XLOC_l2_013963), lincRNA [TCONS_l2_00026845]
A_21_P0014034	0.00331079	2.12612	down	LOC101929584
A_21_P0012853	0.00331628	2.01517	down	LOC101926975	PREDICTED: Homo sapiens uncharacterized LOC101926975 (LOC101926975), transcript variant X3, ncRNA [XR_425919]	XR_425919
A_21_P0011891	0.00333066	2.02479	down	XLOC_l2_007834	BROAD Institute lincRNA (XLOC_l2_007834), lincRNA [TCONS_l2_00014337]
A_22_P00011036	0.00333576	2.07091	down		AGENCOURT_13891730 NIH_MGC_172 Homo sapiens cDNA 5', mRNA sequence [CD172981]
A_21_P0006834	0.0237262	5.82302	up	lnc-GATA3-2	LNCipedia lincRNA (lnc-GATA3-2), lincRNA [lnc-GATA3-2:1]
A_21_P0002512	0.00337833	2.20911	down	lnc-MMADHC-1	LNCipedia lincRNA (lnc-MMADHC-1), lincRNA [lnc-MMADHC-1:2]
A_21_P0001535	0.00338728	2.00668	down	lnc-GTF2B-3	LNCipedia lincRNA (lnc-GTF2B-3), lincRNA [lnc-GTF2B-3:1]
A_22_P00018109	0.00338738	2.02152	down	ZNF438	zinc finger protein 438 [Source:HGNC Symbol;Acc:HGNC:21029] [ENST00000609683]
A_33_P3270346	0.00339415	2.17155	down	KIR2DL5A	Homo sapiens killer cell immunoglobulin-like receptor, two domains, long cytoplasmic tail, 5A (KIR2DL5A), mRNA [NM_020535]	NM_020535
A_22_P00016938	0.00340488	2.02817	down		BC057639 tetraspanin 11 {Mus musculus} (exp=-1; wgp=0; cg=0), partial (12%) [THC2648635]	AK095365
A_22_P00002585	0.0034236	2.17156	down
A_21_P0007471	0.00343265	2.08508	down
A_21_P0009518	0.00344057	2.06392	down	lnc-LAMA1-4	LNCipedia lincRNA (lnc-LAMA1-4), lincRNA [lnc-LAMA1-4:1]
A_33_P3229943	0.00345068	2.03504	down	LOC645949	Homo sapiens uncharacterized LOC645949 (LOC645949), long non-coding RNA [NR_038837]	NR_038837
A_23_P64448	0.0034584	2.02449	down	OR6A2	Homo sapiens olfactory receptor, family 6, subfamily A, member 2 (OR6A2), mRNA [NM_003696]	NM_003696
A_22_P00009768	0.00346894	2.04558	down
A_33_P3350988	0.00348141	2.09748	down	LOC388942	Homo sapiens uncharacterized LOC388942 (LOC388942), long non-coding RNA [NR_033996]	NR_033996
A_22_P00010644	0.00349574	2.05795	down	lnc-NEDD1-4	LNCipedia lincRNA (lnc-NEDD1-4), lincRNA [lnc-NEDD1-4:5]
A_33_P3343800	0.00349777	2.0429	down		TSSC1_HUMAN (Q53HC9) Protein TSSC1 (Tumor-suppressing subchromosomal transferable fragment candidate gene 1 protein) (Tumor-suppressing STF cDNA 1 protein), partial (44%) [THC2603826]
A_21_P0008590	0.00350079	2.00545	down	PWRN1	Homo sapiens Prader-Willi region non-protein coding RNA 1 (PWRN1), long non-coding RNA [NR_026646]	NR_026646
A_21_P0006217	0.00350378	2.04764	down	lnc-TLR4-3	LNCipedia lincRNA (lnc-TLR4-3), lincRNA [lnc-TLR4-3:2]
A_23_P161135	0.00351508	4.36311	down	LEPR	Homo sapiens leptin receptor (LEPR), transcript variant 1, mRNA [NM_002303]	NM_002303
A_33_P3367894	0.00352224	2.1096	down		Homo sapiens cDNA FLJ45078 fis, clone BRAWH3027616. [AK127022]	AK127022
A_21_P0010609	0.00355493	2.05066	down	XLOC_l2_000894	BROAD Institute lincRNA (XLOC_l2_000894), lincRNA [TCONS_l2_00001211]
A_32_P58614	0.00355666	2.14355	down	KIAA1377	Homo sapiens KIAA1377 (KIAA1377), mRNA [NM_020802]	NM_020802
A_23_P303851	0.00356516	3.3747	down	TAS2R45	Homo sapiens taste receptor, type 2, member 45 (TAS2R45), mRNA [NM_176886]	NM_176886
A_22_P00024290	0.0035773	2.01925	down	LOC101928441	Homo sapiens uncharacterized LOC101928441 (LOC101928441), long non-coding RNA [NR_120471]	NR_120471
A_33_P3278635	0.00359025	2.03038	down	TXNDC8	Homo sapiens thioredoxin domain containing 8 (spermatozoa) (TXNDC8), transcript variant 1, mRNA [NM_001003936]	NM_001003936
A_21_P0002176	0.00359036	2.01467	down	LOC101926966
A_21_P0014757	0.00359367	2.19053	down	LOC100506766	Homo sapiens cDNA FLJ61756 complete cds. [AK304201]	AK304201
A_33_P3366266	0.00360073	2.0288	down	lnc-TRIM29-1	LNCipedia lincRNA (lnc-TRIM29-1), lincRNA [lnc-TRIM29-1:2]
A_22_P00014750	0.00361241	2.05873	down		603199352F1 NIH_MGC_97 Homo sapiens cDNA clone IMAGE:5265444 5', mRNA sequence [BI459165]	BC035161
A_22_P00022314	0.00361327	2.03427	down	MSH6	mutS homolog 6 [Source:HGNC Symbol;Acc:HGNC:7329] [ENST00000454137]
A_33_P3318631	0.00362382	2.01766	down	OR5H2	Homo sapiens olfactory receptor, family 5, subfamily H, member 2 (OR5H2), mRNA [NM_001005482]	NM_001005482
A_23_P121545	0.0131296	5.57901	up	GPM6A	Homo sapiens glycoprotein M6A (GPM6A), transcript variant 2, mRNA [NM_201591]	NM_201591
A_21_P0013530	0.00364187	2.13518	down	lnc-FBXO25-5	LNCipedia lincRNA (lnc-FBXO25-5), lincRNA [lnc-FBXO25-5:4]
A_22_P00015503	0.00364299	2.27809	down	lnc-STAT1-2	LNCipedia lincRNA (lnc-STAT1-2), lincRNA [lnc-STAT1-2:1]
A_22_P00007207	0.00364601	2.04249	down	MIR19B1	Homo sapiens microRNA 19b-1 (MIR19B1), microRNA [NR_029490]	NR_029490
A_33_P3395191	0.00365135	2.01535	down	KCNMB2	Homo sapiens potassium channel subfamily M regulatory beta subunit 2 (KCNMB2), transcript variant 1, mRNA [NM_181361]	NM_181361
A_33_P3214334	0.00365399	2.04727	down	LY6G6F	Homo sapiens lymphocyte antigen 6 complex, locus G6F (LY6G6F), mRNA [NM_001003693]	NM_001003693
A_21_P0004811	0.00365824	2.02176	down	lnc-AL035696.1-2	LNCipedia lincRNA (lnc-AL035696.1-2), lincRNA [lnc-AL035696.1-2:1]
A_32_P10936	0.00950772	5.27494	up	CDH12	Homo sapiens cadherin 12, type 2 (N-cadherin 2) (CDH12), mRNA [NM_004061]	NM_004061
A_22_P00005934	0.0259422	5.23522	up		Homo sapiens mRNA; cDNA DKFZp434O1214 (from clone DKFZp434O1214). [AL137279]	AL137279
A_21_P0005346	0.00367851	2.01934	down	lnc-FAM20C-7	LNCipedia lincRNA (lnc-FAM20C-7), lincRNA [lnc-FAM20C-7:1]
A_32_P85106	0.0036814	2.05382	down	C6orf118	Homo sapiens chromosome 6 open reading frame 118 (C6orf118), mRNA [NM_144980]	NM_144980
A_24_P221858	0.00369733	2.05832	down	PIWIL3	Homo sapiens piwi-like RNA-mediated gene silencing 3 (PIWIL3), transcript variant 1, mRNA [NM_001008496]	NM_001008496
A_22_P00000204	0.0290803	5.07901	up	lnc-ABRA-1	AGENCOURT_10422187 NIH_MGC_57 Homo sapiens cDNA clone IMAGE:6654479 5', mRNA sequence [BU928599]	BU928599
A_23_P338410	0.00370045	2.01729	down	WFDC9	Homo sapiens WAP four-disulfide core domain 9 (WFDC9), mRNA [NM_147198]	NM_147198
A_22_P00018001	0.00370328	2.02723	down	LINC00851	Homo sapiens long intergenic non-protein coding RNA 851 (LINC00851), long non-coding RNA [NR_034167]	NR_034167
A_22_P00010441	0.00371607	2.02625	down	lnc-NAA30-2	LNCipedia lincRNA (lnc-NAA30-2), lincRNA [lnc-NAA30-2:1]
A_21_P0008313	0.00371787	2.06275	down	lnc-C14orf23-4	LNCipedia lincRNA (lnc-C14orf23-4), lincRNA [lnc-C14orf23-4:1]
A_21_P0004397	0.00372816	2.41802	down	lnc-ACTBL2-1	DA037643 BGGI11 Homo sapiens cDNA clone BGGI11000600 5', mRNA sequence [DA037643]
A_21_P0008176	0.00376331	2.07454	down	lnc-PCDH20-8	LNCipedia lincRNA (lnc-PCDH20-8), lincRNA [lnc-PCDH20-8:1]
A_22_P00012404	0.00376408	2.0145	down			DA785583
A_22_P00016151	0.00376869	2.06406	down		DB089380 TESTI4 Homo sapiens cDNA clone TESTI4037937 5', mRNA sequence [DB089380]
A_21_P0014469	0.00377312	2.05458	down	LOC100507562	PREDICTED: Homo sapiens uncharacterized LOC100507562 (LOC100507562), ncRNA [XR_109959]	XR_109959
A_23_P429425	0.00378375	2.16813	down	ST6GAL2	Homo sapiens ST6 beta-galactosamide alpha-2,6-sialyltranferase 2 (ST6GAL2), transcript variant 1, mRNA [NM_032528]	NM_032528
A_21_P0007795	0.00378934	2.10037	down	lnc-SLC15A4-8	LNCipedia lincRNA (lnc-SLC15A4-8), lincRNA [lnc-SLC15A4-8:1]
A_33_P3381821	0.00379532	2.06148	down	CAPN14	Homo sapiens calpain 14 (CAPN14), mRNA [NM_001145122]	NM_001145122
A_23_P2083	0.00381019	2.01572	down	ASCL3	Homo sapiens achaete-scute family bHLH transcription factor 3 (ASCL3), mRNA [NM_020646]	NM_020646
A_24_P71973	0.00381041	2.08111	down	KDR	Homo sapiens kinase insert domain receptor (a type III receptor tyrosine kinase) (KDR), mRNA [NM_002253]	NM_002253
A_33_P3322466	0.00381516	2.05821	down
A_23_P397248	0.00381663	2.04724	down	CLCA2	Homo sapiens chloride channel accessory 2 (CLCA2), mRNA [NM_006536]	NM_006536
A_22_P00013661	0.00381869	2.01415	down	lnc-RP11-67H2.1.1-3	LNCipedia lincRNA (lnc-RP11-67H2.1.1-3), lincRNA [lnc-RP11-67H2.1.1-3:1]
A_21_P0001325	0.00385359	2.06196	down	MGC27382	Homo sapiens uncharacterized MGC27382 (MGC27382), long non-coding RNA [NR_027310]	NR_027310
A_22_P00021751	0.0038541	2.00096	down		Homo sapiens mRNA; cDNA DKFZp434N065 (from clone DKFZp434N065). [AL137642]	AL137642
A_22_P00020206	0.00386344	2.30829	down		BX088918 Soares_testis_NHT Homo sapiens cDNA clone IMAGp998H013518 ; IMAGE:1393200, mRNA sequence [BX088918]	BX088918
A_21_P0005337	0.00387788	2.07584	down	LOC401410
A_23_P300090	0.00389261	2.1522	down	SLC10A7	Homo sapiens solute carrier family 10, member 7 (SLC10A7), transcript variant 3, mRNA [NM_032128]	NM_032128
A_22_P00016202	0.00389372	2.02943	down	LBX1-AS1	Homo sapiens LBX1 antisense RNA 1 (head to head) (LBX1-AS1), long non-coding RNA [NR_029380]	NR_029380
A_22_P00018051	0.00390333	2.39718	down	lnc-ZNF280D-1	Homo sapiens cDNA clone IMAGE:5275275. [BC037892]
A_33_P3392927	0.00390533	2.20217	down		olfactory receptor, family 5, subfamily M, member 2 pseudogene [Source:HGNC Symbol;Acc:HGNC:14803] [ENST00000529003]	AB529253
A_33_P3216718	0.00391453	2.00714	down		ribosomal protein L31 pseudogene 13 [Source:HGNC Symbol;Acc:HGNC:35598] [ENST00000484151]
A_33_P3325107	0.00392213	2.03434	down	TTTY19	Homo sapiens testis-specific transcript, Y-linked 19 (non-protein coding) (TTTY19), long non-coding RNA [NR_001549]	NR_001549
A_22_P00024688	0.00392268	2.0075	down		protein-kinase, interferon-inducible double stranded RNA dependent inhibitor, repressor of (P58 repressor) pseudogene 5 [Source:HGNC Symbol;Acc:HGNC:39569] [ENST00000405864]	BC038755
A_21_P0013329	0.0039242	2.06375	down	XLOC_l2_013875	BROAD Institute lincRNA (XLOC_l2_013875), lincRNA [TCONS_l2_00026664]
A_24_P113960	0.00395565	2.02119	down	NT5C1A	Homo sapiens 5'-nucleotidase, cytosolic IA (NT5C1A), mRNA [NM_032526]	NM_032526
A_33_P3358462	0.00396436	2.04616	down	GLI2	Homo sapiens GLI family zinc finger 2 (GLI2), mRNA [NM_005270]	NM_005270
A_21_P0000770	0.00396457	2.00669	down	LOC100505658	Homo sapiens uncharacterized LOC100505658 (LOC100505658), long non-coding RNA [NR_038333]	NR_038333
A_33_P3387075	0.00397238	2.04785	down
A_21_P0012196	0.00397504	2.06074	down
A_33_P3293778	0.00397747	2.08209	down	KRTAP10-4	Homo sapiens keratin associated protein 10-4 (KRTAP10-4), mRNA [NM_198687]	NM_198687
A_22_P00019144	0.00399195	2.10514	down	LOC101927362	PREDICTED: Homo sapiens uncharacterized LOC101927362 (LOC101927362), ncRNA [XR_245051]	XR_245051
A_21_P0010945	0.00399245	2.20709	down	LOC101929287	PREDICTED: Homo sapiens uncharacterized LOC101929287 (LOC101929287), ncRNA [XR_246205]
A_33_P3250443	0.00399542	2.14987	down	DUOXA2	Homo sapiens dual oxidase maturation factor 2 (DUOXA2), mRNA [NM_207581]	NM_207581
A_33_P8802634	0.00400141	2.01816	down	CD96	CD96 molecule [Source:HGNC Symbol;Acc:HGNC:16892] [ENST00000460744]	DB214321
A_22_P00008854	0.00400413	2.08173	down	LOC100128325	PREDICTED: Homo sapiens uncharacterized LOC100128325 (LOC100128325), misc_RNA [XR_252306]	XR_252306
A_23_P72989	0.00401581	2.01182	down	CCR4	Homo sapiens chemokine (C-C motif) receptor 4 (CCR4), mRNA [NM_005508]	NM_005508
A_21_P0002439	0.00401918	2.17766	down	lnc-PIGF-2	UI-CF-EC1-acf-e-05-18-UI.s18 UI-CF-EC1 Homo sapiens cDNA clone UI-CF-EC1-acf-e-05-18-UI 3', mRNA sequence [CF890804]
A_33_P3247689	0.00402306	2.22156	down
A_21_P0008872	0.00403892	2.45694	down	lnc-IL4R-2	Homo sapiens cDNA: FLJ21408 fis, clone COL03917. [AK025061]
A_21_P0013199	0.00404731	2.0794	down	XLOC_l2_013412	BROAD Institute lincRNA (XLOC_l2_013412), lincRNA [TCONS_l2_00025884]
A_22_P00006120	0.00408391	2.06902	down
A_21_P0000932	0.00408541	2.01256	down	lnc-ALG14-5	Q5T9M3_HUMAN (Q5T9M3) Protein tyrosine phosphatase, receptor type, C, partial (47%) [THC2602819]
A_22_P00006268	0.00409122	2.11641	down	LINC00452	Homo sapiens long intergenic non-protein coding RNA 452 (LINC00452), mRNA [NM_001278674]	NM_001278674
A_22_P00022906	0.00411183	2.0946	down
A_22_P00008149	0.0121613	5.05239	up	LOC101927003	Homo sapiens uncharacterized LOC101927003 (LOC101927003), long non-coding RNA [NR_125389]	NR_125389
A_22_P00011090	0.00413192	2.00529	down	lnc-NUDT11-2	LNCipedia lincRNA (lnc-NUDT11-2), lincRNA [lnc-NUDT11-2:1]
A_33_P3253877	0.00414149	2.01366	down	TACC1	transforming, acidic coiled-coil containing protein 1 [Source:HGNC Symbol;Acc:HGNC:11522] [ENST00000518415]	BC041391
A_21_P0003805	0.00934649	4.79932	up	lnc-DCTD-8	LNCipedia lincRNA (lnc-DCTD-8), lincRNA [lnc-DCTD-8:1]
A_21_P0004775	0.00416989	3.04201	down		RST27179 Athersys RAGE Library Homo sapiens cDNA, mRNA sequence [BG207696]
A_23_P2973	0.0041869	2.01571	down	OR4K1	Homo sapiens olfactory receptor, family 4, subfamily K, member 1 (OR4K1), mRNA [NM_001004063]	NM_001004063
A_22_P00013581	0.00419244	2.06661	down	FRMD6-AS2	Homo sapiens FRMD6 antisense RNA 2 (FRMD6-AS2), transcript variant 2, long non-coding RNA [NR_051990]	NR_051990
A_21_P0005853	0.00419247	2.10817	down	LOC100505718	Homo sapiens uncharacterized LOC100505718 (LOC100505718), long non-coding RNA [NR_039986]	NR_039986
A_21_P0006267	0.00422211	2.00007	down	lnc-ANKRD20A3-1	LNCipedia lincRNA (lnc-ANKRD20A3-1), lincRNA [lnc-ANKRD20A3-1:1]
A_21_P0010285	0.00424154	2.01176	down	lnc-PSMG1-2	LNCipedia lincRNA (lnc-PSMG1-2), lincRNA [lnc-PSMG1-2:1]
A_21_P0009854	0.004261	2.00167	down	LINC01524	Homo sapiens long intergenic non-protein coding RNA 1524 (LINC01524), long non-coding RNA [NR_110038]
A_21_P0009136	0.00427567	2.14321	down	lnc-ZDHHC7-1	LNCipedia lincRNA (lnc-ZDHHC7-1), lincRNA [lnc-ZDHHC7-1:1]
A_22_P00008801	0.00427987	2.07962	down		BX110743 Soares_NFL_T_GBC_S1 Homo sapiens cDNA clone IMAGp998I185833, mRNA sequence [BX110743]
A_32_P57160	0.00428495	2.20065	down	FAM74A1	Homo sapiens family with sequence similarity 74, member A1 (FAM74A1), long non-coding RNA [NR_026803]	NR_026803
A_22_P00013467	0.00429262	2.16585	down	lnc-RP11-324D17.1.1-2	BX092254 Soares_testis_NHT Homo sapiens cDNA clone IMAGp998O204168 ; IMAGE:1642987, mRNA sequence [BX092254]	BX092254
A_21_P0006094	0.00429275	2.00831	down
A_33_P3306624	0.00429329	2.03053	down	HCRT	Homo sapiens hypocretin (orexin) neuropeptide precursor (HCRT), mRNA [NM_001524]	NM_001524
A_24_P59053	0.00430731	2.08465	down		T cell receptor beta variable 3-1 [Source:HGNC Symbol;Acc:HGNC:12212] [ENST00000390387]	X58814
A_33_P3414982	0.00431083	2.05171	down	KLHL32	Homo sapiens kelch-like family member 32 (KLHL32), transcript variant 1, mRNA [NM_052904]	NM_052904
A_22_P00001645	0.00433473	2.82	down		Q3IJR1_PSEHT (Q3IJR1) Endonuclease I (Endo I) , partial (6%) [THC2706771]
A_21_P0007173	0.00435955	2.03589	down	lnc-CTR9-1	HSU76111 translation repressor NAT1 {Homo sapiens} (exp=-1; wgp=0; cg=0), partial (4%) [THC2593632]
A_21_P0004004	0.00436776	2.11221	down	LINCR-0003	Homo sapiens uncharacterized LincR-0003 (LINCR-0003), long non-coding RNA [NR_120607]
A_33_P3215883	0.00436784	2.58768	down	FLT1	Homo sapiens fms-related tyrosine kinase 1 (FLT1), transcript variant 1, mRNA [NM_002019]	NM_002019
A_22_P00002495	0.00439082	2.23319	down
A_22_P00018366	0.00439713	2.07732	down	lnc-ZWINT-5	C04987 Human heart cDNA (YNakamura) Homo sapiens cDNA clone 3NHC4411, mRNA sequence [C04987]	C04987
A_21_P0004522	0.00439834	2.11345	down	lnc-FAM174A-1	LNCipedia lincRNA (lnc-FAM174A-1), lincRNA [lnc-FAM174A-1:3]
A_22_P00017063	0.00442736	2.05708	down	ATP11A-AS1	Homo sapiens ATP11A antisense RNA 1 (ATP11A-AS1), transcript variant 1, long non-coding RNA [NR_046661]	NR_046661
A_21_P0004054	0.00443437	2.00406	down
A_21_P0013400	0.00446936	2.07267	down
A_33_P3276868	0.00450239	2.09988	down
A_22_P00013021	0.00450896	2.12233	down	LINC01581	Homo sapiens long intergenic non-protein coding RNA 1581 (LINC01581), long non-coding RNA [NR_120320]	NR_120320
A_23_P131789	0.00453114	2.17644	down	BPI	Homo sapiens bactericidal/permeability-increasing protein (BPI), mRNA [NM_001725]	NM_001725
A_21_P0000649	0.00455306	2.05803	down	OR5AK4P	Homo sapiens olfactory receptor, family 5, subfamily AK, member 4 pseudogene (OR5AK4P), non-coding RNA [NR_036445]	NR_036445
A_21_P0001157	0.00461368	2.00143	down	LOC101928169	PREDICTED: Homo sapiens uncharacterized LOC101928169 (LOC101928169), ncRNA [XR_246377]	XR_246377
A_22_P00005043	0.00462344	4.62814	down	LINC00534	Homo sapiens long intergenic non-protein coding RNA 534 (LINC00534), long non-coding RNA [NR_051989]	NR_051989
A_33_P3213665	0.00463535	2.1807	down	LOC728084	Homo sapiens uncharacterized LOC728084 (LOC728084), long non-coding RNA [NR_038385]
A_21_P0004438	0.00465779	2.12417	down	lnc-ZNF608-5	LNCipedia lincRNA (lnc-ZNF608-5), lincRNA [lnc-ZNF608-5:1]
A_23_P364414	0.0046725	2.28939	down	PCDHGA9	Homo sapiens protocadherin gamma subfamily A, 9 (PCDHGA9), transcript variant 2, mRNA [NM_032089]	NM_032089
A_33_P3402968	0.00467675	2.0531	down	GAB4	Homo sapiens GRB2-associated binding protein family, member 4 (GAB4), mRNA [NM_001037814]	NM_001037814
A_21_P0002786	0.00468108	2.12527	down		603084212F1 NIH_MGC_120 Homo sapiens cDNA clone IMAGE:5223218 5', mRNA sequence [BI836897]
A_22_P00008154	0.00468457	2.29455	down	lnc-ILK-2	LNCipedia lincRNA (lnc-ILK-2), lincRNA [lnc-ILK-2:1]
A_24_P410100	0.00470087	2.03521	down		Homo sapiens PRO2492 mRNA, complete cds. [AF119882]	AF119882
A_23_P152995	0.00474236	2.05495	down	SLC6A4	Homo sapiens solute carrier family 6 (neurotransmitter transporter), member 4 (SLC6A4), mRNA [NM_001045]	NM_001045
A_21_P0000396	0.00477906	2.1668	down	SNORD112	Homo sapiens small nucleolar RNA, C/D box 112 (SNORD112), small nucleolar RNA [NR_003080]	NR_003080
A_21_P0006280	0.00479768	2.00527	down	LOC101927329	PREDICTED: Homo sapiens uncharacterized LOC101927329 (LOC101927329), ncRNA [XR_432451]
A_21_P0012716	0.00480026	2.14583	down		ALU8_HUMAN (P39195) Alu subfamily SX sequence contamination warning entry, partial (27%) [THC2494619]
A_21_P0006286	0.00483064	2.29213	down	lnc-AGTPBP1-3	LNCipedia lincRNA (lnc-AGTPBP1-3), lincRNA [lnc-AGTPBP1-3:2]
A_22_P00013204	0.00483094	2.08879	down	lnc-RNF219-3	Homo sapiens cDNA FLJ11514 fis, clone HEMBA1002229. [AK021576]	AK021576
A_22_P00021962	0.0048313	2.11121	down	lnc-TAS2R1-3	DB027399 TESTI2 Homo sapiens cDNA clone TESTI2009883 5', mRNA sequence [DB027399]	DB027399
A_33_P3214690	0.00485771	2.07052	down	NLGN1	Homo sapiens neuroligin 1 (NLGN1), mRNA [NM_014932]	NM_014932
A_23_P115645	0.00486568	2.24491	down	CELF2	Homo sapiens CUGBP, Elav-like family member 2 (CELF2), transcript variant 1, mRNA [NM_001025076]	NM_001025076
A_22_P00012663	0.00486913	2.22245	down	FGF12-AS1	Homo sapiens FGF12 antisense RNA 1 (FGF12-AS1), long non-coding RNA [NR_046596]	NR_046596
A_33_P3209806	0.0048983	2.5864	down	OR2C3	Homo sapiens olfactory receptor, family 2, subfamily C, member 3 (OR2C3), mRNA [NM_198074]	NM_198074
A_22_P00006512	0.00490377	2.0941	down	LOC101929297	Homo sapiens uncharacterized LOC101929297 (LOC101929297), long non-coding RNA [NR_125862]	NR_125862
A_21_P0002869	0.00490409	2.15368	down	LINC00635	long intergenic non-protein coding RNA 635 [Source:HGNC Symbol;Acc:HGNC:27184] [ENST00000466155]
A_33_P3262660	0.00491292	2.04091	down	HSFY1P1	Homo sapiens heat shock transcription factor, Y-linked 1 pseudogene 1 (HSFY1P1), non-coding RNA [NR_003607]
A_33_P3232334	0.00496755	2.07606	down	ARMCX4	armadillo repeat containing, X-linked 4 [Source:HGNC Symbol;Acc:HGNC:28615] [ENST00000430461]
A_21_P0003691	0.00497012	2.07363	down	lnc-RP11-701P16.2.1-2	LNCipedia lincRNA (lnc-RP11-701P16.2.1-2), lincRNA [lnc-RP11-701P16.2.1-2:1]
A_21_P0013683	0.00498166	2.04857	down	LINC01509	PREDICTED: Homo sapiens uncharacterized LOC101928720 (RP11-363D24.1), transcript variant X2, ncRNA [XR_432487]
A_21_P0005635	0.00500741	2.10612	down	LOC101927845	Homo sapiens uncharacterized LOC101927845 (LOC101927845), long non-coding RNA [NR_125427]
A_22_P00006341	0.00501296	2.05703	down			DB025156
A_23_P10995	0.00501887	2.20431	down	RBMS3	Homo sapiens RNA binding motif, single stranded interacting protein 3 (RBMS3), transcript variant 2, mRNA [NM_014483]	NM_014483
A_23_P16722	0.00502237	2.01272	down	DOCK10	Homo sapiens dedicator of cytokinesis 10 (DOCK10), transcript variant DOCK10.1, mRNA [NM_014689]	NM_014689
A_22_P00001397	0.00502675	2.02348	down	LOC101928937	Homo sapiens uncharacterized LOC101928937 (LOC101928937), long non-coding RNA [NR_110095]	NR_110095
A_33_P3415826	0.00502993	2.23645	down
A_22_P00014526	0.00502996	2.02375	down	CFAP44-AS1	Homo sapiens CFAP44 antisense RNA 1 (CFAP44-AS1), long non-coding RNA [NR_046728]	NR_046728
A_21_P0000091	0.00505628	2.13745	down	LRRC34	Homo sapiens leucine rich repeat containing 34 (LRRC34), transcript variant 1, mRNA [NM_001172780]	NM_001172780
A_22_P00000604	0.00508438	2.1934	down	lnc-ACD-1	LNCipedia lincRNA (lnc-ACD-1), lincRNA [lnc-ACD-1:1]
A_21_P0005482	0.0050984	2.29942	down	lnc-HNRNPA2B1-1	LNCipedia lincRNA (lnc-HNRNPA2B1-1), lincRNA [lnc-HNRNPA2B1-1:1]
A_21_P0012622	0.00512347	2.11576	down
A_23_P55020	0.00515974	2.34154	down	CD300LF	Homo sapiens CD300 molecule-like family member f (CD300LF), transcript variant 1, mRNA [NM_139018]	NM_139018
A_21_P0009486	0.0051697	2.37116	down	lnc-WDR7-3	LNCipedia lincRNA (lnc-WDR7-3), lincRNA [lnc-WDR7-3:1]
A_22_P00003567	0.0051903	2.36174	down
A_21_P0013985	0.0051904	2.08712	down	LOC100507494	Homo sapiens mRNA for FLJ00403 protein. [AK090481]	AK090481
A_23_P87363	0.00521422	2.14222	down	ART1	Homo sapiens ADP-ribosyltransferase 1 (ART1), mRNA [NM_004314]	NM_004314
A_21_P0010145	0.00525183	2.08615	down		RST45163 Athersys RAGE Library Homo sapiens cDNA, mRNA sequence [BG462149]
A_21_P0003273	0.00525761	2.22485	down	lnc-HES1-2	LNCipedia lincRNA (lnc-HES1-2), lincRNA [lnc-HES1-2:5]
A_21_P0003010	0.00529775	2.13045	down	lnc-GAP43-8	LNCipedia lincRNA (lnc-GAP43-8), lincRNA [lnc-GAP43-8:1]
A_21_P0009568	0.00533228	2.20942	down	LOC101927404	PREDICTED: Homo sapiens uncharacterized LOC101927404 (LOC101927404), transcript variant X1, ncRNA [XR_245477]	XR_245477
A_21_P0011130	0.00533894	2.156	down	XLOC_l2_003647	BROAD Institute lincRNA (XLOC_l2_003647), lincRNA [TCONS_l2_00006749]
A_33_P3292588	0.0053721	2.04532	down	UBTFL1	Homo sapiens upstream binding transcription factor, RNA polymerase I-like 1 (UBTFL1), mRNA [NM_001143975]	NM_001143975
A_22_P00022429	0.00537493	2.11737	down
A_21_P0006170	0.00539319	2.16951	down	lnc-C9orf170-1	LNCipedia lincRNA (lnc-C9orf170-1), lincRNA [lnc-C9orf170-1:3]
A_23_P365327	0.00540544	2.1649	down	UBE3D	ubiquitin protein ligase E3D [Source:HGNC Symbol;Acc:HGNC:21381] [ENST00000369746]	AL137544
A_21_P0008311	0.00541105	2.20461	down	lnc-C14orf23-2	LNCipedia lincRNA (lnc-C14orf23-2), lincRNA [lnc-C14orf23-2:3]
A_22_P00017719	0.00541848	2.68761	down	lnc-XRCC5-2	LNCipedia lincRNA (lnc-XRCC5-2), lincRNA [lnc-XRCC5-2:1]
A_22_P00024743	0.00543507	2.07437	down	lnc-TBC1D30-1	LNCipedia lincRNA (lnc-TBC1D30-1), lincRNA [lnc-TBC1D30-1:1]
A_23_P301521	0.0470386	4.69094	up	KIAA1462	Homo sapiens KIAA1462 (KIAA1462), mRNA [NM_020848]	NM_020848
A_23_P314789	0.00543778	2.22853	down	ZDHHC19	Homo sapiens zinc finger, DHHC-type containing 19 (ZDHHC19), mRNA [NM_001039617]	NM_001039617
A_21_P0014760	0.00545909	2.12151	down	LOC100506557	PREDICTED: Homo sapiens uncharacterized LOC100506557 (LOC100506557), misc_RNA [XR_132524]	XR_132524
A_33_P7280795	0.0261028	4.5363	up	lnc-SNURF-3	Homo sapiens clone Rt-16 SNURF-SNRPN mRNA, downstream untranslated exons, alternatively spliced. [AF400500]	AF400500
A_22_P00022177	0.00548457	2.02781	down	lnc-UHRF2-1	LNCipedia lincRNA (lnc-UHRF2-1), lincRNA [lnc-UHRF2-1:1]
A_23_P17192	0.00551849	2.02276	down	RAPGEF4	Homo sapiens Rap guanine nucleotide exchange factor (GEF) 4 (RAPGEF4), transcript variant 1, mRNA [NM_007023]	NM_007023
A_22_P00013324	0.00554464	2.17844	down
A_21_P0005478	0.00555247	2.24762	down	lnc-HNRNPA2B1-4	LNCipedia lincRNA (lnc-HNRNPA2B1-4), lincRNA [lnc-HNRNPA2B1-4:2]
A_22_P00017577	0.0055844	2.13351	down	lnc-WDR65-1	LNCipedia lincRNA (lnc-WDR65-1), lincRNA [lnc-WDR65-1:2]
A_33_P3367541	0.00561309	3.06617	down	lnc-SEC61G-7	LNCipedia lincRNA (lnc-SEC61G-7), lincRNA [lnc-SEC61G-7:3]
A_21_P0004069	0.00562812	2.25824	down
A_22_P00016225	0.00563298	2.15887	down	lnc-TM6SF1-3	LNCipedia lincRNA (lnc-TM6SF1-3), lincRNA [lnc-TM6SF1-3:1]
A_33_P3312611	0.005633	2.17736	down	LYPLAL1-AS1	Homo sapiens LYPLAL1 antisense RNA 1 (head to head) (LYPLAL1-AS1), long non-coding RNA [NR_038845]
A_22_P00010492	0.00563841	2.25919	down
A_21_P0009987	0.00565239	2.02381	down	lnc-CDH4-2	LNCipedia lincRNA (lnc-CDH4-2), lincRNA [lnc-CDH4-2:4]
A_33_P3318145	0.00566037	2.05595	down		inositol(myo)-1(or 4)-monophosphatase 1 pseudogene [Source:HGNC Symbol;Acc:HGNC:33956] [ENST00000510718]
A_21_P0008075	0.00569295	2.11323	down	lnc-AL445989.1-11	LNCipedia lincRNA (lnc-AL445989.1-11), lincRNA [lnc-AL445989.1-11:1]
A_22_P00001740	0.00570496	2.14068	down
A_21_P0000735	0.00572462	2.03394	down	LINC00658	Homo sapiens long intergenic non-protein coding RNA 658 (LINC00658), transcript variant 1, long non-coding RNA [NR_038239]	NR_038239
A_33_P3468017	0.00573665	3.2913	down	LINC01342	Homo sapiens long intergenic non-protein coding RNA 1342 (LINC01342), long non-coding RNA [NR_038869]	NR_038869
A_21_P0004108	0.00573788	2.24012	down
A_21_P0002052	0.00573971	2.01392	down	lnc-PNPT1-1	LNCipedia lincRNA (lnc-PNPT1-1), lincRNA [lnc-PNPT1-1:1]
A_21_P0004209	0.00575001	2.07866	down	lnc-IRX1-4	LNCipedia lincRNA (lnc-IRX1-4), lincRNA [lnc-IRX1-4:1]
A_33_P3415944	0.00575084	2.01739	down	TMEM244	Homo sapiens transmembrane protein 244 (TMEM244), mRNA [NM_001010876]	NM_001010876
A_33_P3379906	0.00576173	2.05242	down	OR11H6	Homo sapiens olfactory receptor, family 11, subfamily H, member 6 (OR11H6), mRNA [NM_001004480]	NM_001004480
A_23_P94494	0.00576571	2.00077	down	TLE4	Homo sapiens transducin-like enhancer of split 4 (TLE4), transcript variant 3, mRNA [NM_007005]	NM_007005
A_23_P254896	0.00578025	2.032	down	FGF16	Homo sapiens fibroblast growth factor 16 (FGF16), mRNA [NM_003868]	NM_003868
A_21_P0004552	0.00583052	2.51715	down	LINC01019	Homo sapiens long intergenic non-protein coding RNA 1019 (LINC01019), long non-coding RNA [NR_033898]	NR_033898
A_22_P00017328	0.00583316	2.02987	down	LOC101928896	Homo sapiens uncharacterized LOC101928896 (LOC101928896), long non-coding RNA [NR_120566]	NR_120566
A_21_P0010248	0.0058425	2.1148	down	lnc-B3GALT5-1	Q5SH65_THET8 (Q5SH65) Serine protease, partial (4%) [THC2753734]
A_22_P00013126	0.00586982	2.27398	down	lnc-RMI1-6	BX361587 Homo sapiens PLACENTA COT 25-NORMALIZED Homo sapiens cDNA clone CS0DI087YF18 5-PRIME, mRNA sequence [BX361587]	BX361587
A_21_P0006141	0.00931709	4.50475	up	lnc-HRCT1-2	LNCipedia lincRNA (lnc-HRCT1-2), lincRNA [lnc-HRCT1-2:1]
A_22_P00017115	0.0058937	2.1135	down	NPHP3-AS1	Homo sapiens NPHP3 antisense RNA 1 (NPHP3-AS1), long non-coding RNA [NR_002811]	NR_002811
A_33_P3221378	0.00589961	2.20468	down	LOC102724804	Homo sapiens uncharacterized LOC102724804 (LOC102724804), transcript variant 1, long non-coding RNA [NR_125828]	NR_125828
A_19_P00803675	0.00595246	2.15782	down
A_22_P00000451	0.00597207	2.05708	down		BX116221 Soares_NhHMPu_S1 Homo sapiens cDNA clone IMAGp998A084214, mRNA sequence [BX116221]	BX116221
A_22_P00007535	0.00597337	2.0029	down
A_22_P00004008	0.00598095	2.22996	down	LOC101927518	PREDICTED: Homo sapiens uncharacterized LOC101927518 (LOC101927518), transcript variant X1, ncRNA [XR_245083]	XR_245083
A_33_P3345304	0.0060331	2.06261	down
A_21_P0004405	0.00603648	2.16484	down	lnc-CCDC125-6	LNCipedia lincRNA (lnc-CCDC125-6), lincRNA [lnc-CCDC125-6:3]
A_33_P3243692	0.00603878	2.1424	down	CSNK1G1	casein kinase 1, gamma 1 [Source:HGNC Symbol;Acc:HGNC:2454] [ENST00000606225]	AB042562
A_33_P3290612	0.0060859	2.03706	down		Q921B4_MOUSE (Q921B4) Neurotrophin receptor interacting factor 2, partial (4%) [THC2675356]
A_21_P0008231	0.00609015	2.08406	down	lnc-TNFRSF19-5	LNCipedia lincRNA (lnc-TNFRSF19-5), lincRNA [lnc-TNFRSF19-5:1]
A_22_P00018421	0.00611446	2.07932	down		BX112865 Soares_NFL_T_GBC_S1 Homo sapiens cDNA clone IMAGp998A054508, mRNA sequence [BX112865]
A_21_P0013529	0.00612568	2.03322	down	XLOC_l2_014664	BROAD Institute lincRNA (XLOC_l2_014664), lincRNA [TCONS_l2_00028422]
A_22_P00018970	0.00613485	2.00844	down	lnc-SETD6-7	HESC2_29_C08.g1_A035 NIH_MGC_258 Homo sapiens cDNA clone IMAGE:7469177 5', mRNA sequence [CX165494]	CX165494
A_23_P307968	0.0061455	2.04519	down	CDH23	Homo sapiens cadherin-related 23 (CDH23), transcript variant 2, mRNA [NM_052836]	NM_052836
A_22_P00020912	0.00615173	2.09372	down	GPC6-AS1	Homo sapiens GPC6 antisense RNA 1 (GPC6-AS1), long non-coding RNA [NR_046535]	NR_046535
A_22_P00007851	0.0061535	2.0642	down	LOC729950	Homo sapiens uncharacterized LOC729950 (LOC729950), long non-coding RNA [NR_040033]	NR_040033
A_33_P3388456	0.00615459	2.04064	down	NANOS2	Homo sapiens nanos homolog 2 (Drosophila) (NANOS2), mRNA [NM_001029861]	NM_001029861
A_23_P257936	0.00616652	2.21308	down	TEX28	Homo sapiens testis expressed 28 (TEX28), transcript variant 2, mRNA [NM_001586]	NM_001586
A_21_P0005347	0.00619237	2.03587	down	FLJ44511	Homo sapiens uncharacterized LOC441307 (FLJ44511), long non-coding RNA [NR_033963]	NR_033963
A_22_P00018614	0.00619408	2.26721	down	lnc-TIPIN-2	LNCipedia lincRNA (lnc-TIPIN-2), lincRNA [lnc-TIPIN-2:1]
A_21_P0014926	0.00620837	2.0735	down	LOC100289308	PREDICTED: Homo sapiens uncharacterized LOC100289308 (LOC100289308), misc_RNA [XR_133259]	XR_133259
A_33_P3307008	0.00621567	2.03592	down	CCDC168	Homo sapiens coiled-coil domain containing 168 (CCDC168), mRNA [NM_001146197]	NM_001146197
A_22_P00000234	0.00621987	2.14142	down	ISPD-AS1	Homo sapiens ISPD antisense RNA 1 (ISPD-AS1), transcript variant 2, long non-coding RNA [NR_038947]	NR_038947
A_33_P3314421	0.00623416	2.10521	down		Homo sapiens cDNA FLJ14126 fis, clone MAMMA1002571. [AK024188]	AK024188
A_22_P00005567	0.00624744	2.06881	down
A_22_P00015427	0.00625622	2.01534	down	lnc-SSBP3-1	LNCipedia lincRNA (lnc-SSBP3-1), lincRNA [lnc-SSBP3-1:1]
A_22_P00020907	0.0062567	2.24904	down	lnc-LINS-2	LNCipedia lincRNA (lnc-LINS-2), lincRNA [lnc-LINS-2:1]
A_22_P00017820	0.037965	4.35469	up	lnc-ZBTB7C-1	LNCipedia lincRNA (lnc-ZBTB7C-1), lincRNA [lnc-ZBTB7C-1:1]
A_21_P0005137	0.00627036	2.18328	down	lnc-C6orf115-1	LNCipedia lincRNA (lnc-C6orf115-1), lincRNA [lnc-C6orf115-1:1]
A_22_P00021461	0.00627804	2.14626	down	LOC101928251	PREDICTED: Homo sapiens uncharacterized LOC101928251 (LOC101928251), ncRNA [XR_243753]	XR_243753
A_33_P3279158	0.00629085	2.01922	down	NBPF6	Homo sapiens neuroblastoma breakpoint family, member 6 (NBPF6), transcript variant 2, mRNA [NM_001143988]	NM_001143988
A_23_P65307	0.0315014	4.33206	up	SLITRK6	Homo sapiens SLIT and NTRK-like family, member 6 (SLITRK6), mRNA [NM_032229]	NM_032229
A_21_P0014727	0.00635304	2.18235	down	HMGN3-AS1	Homo sapiens HMGN3 antisense RNA 1 (HMGN3-AS1), long non-coding RNA [NR_040671]	NR_040671
A_33_P3291939	0.00635446	2.03735	down	CNGA3	Homo sapiens cyclic nucleotide gated channel alpha 3 (CNGA3), transcript variant 1, mRNA [NM_001298]	NM_001298
A_33_P3349255	0.00635468	2.14139	down		major urinary protein, pseudogene [Source:HGNC Symbol;Acc:HGNC:49202] [ENST00000438111]
A_33_P3314356	0.00636577	2.02463	down	PPM1K	protein phosphatase, Mg2+/Mn2+ dependent, 1K [Source:HGNC Symbol;Acc:HGNC:25415] [ENST00000506423]	AF351614
A_21_P0006558	0.00636744	2.00048	down	lnc-CXorf22-1	LNCipedia lincRNA (lnc-CXorf22-1), lincRNA [lnc-CXorf22-1:2]
A_33_P3294103	0.00637851	2.10351	down
A_22_P00010609	0.00639255	2.15716	down		TTLL11 intronic transcript 1 (non-protein coding) [Source:HGNC Symbol;Acc:HGNC:24214] [ENST00000411790]	BC039180
A_22_P00012895	0.00639478	2.22138	down	NDFIP2-AS1	Homo sapiens NDFIP2 antisense RNA 1 (NDFIP2-AS1), long non-coding RNA [NR_046685]	NR_046685
A_22_P00014169	0.00639604	2.28751	down	lnc-SCRN3-4	LNCipedia lincRNA (lnc-SCRN3-4), lincRNA [lnc-SCRN3-4:1]
A_24_P910667	0.00641868	2.17848	down		FGF-2 activity-associated protein 3 {ECO:0000313	AF220235
A_32_P165933	0.00642053	2.04334	down	IQCF2	Homo sapiens IQ motif containing F2 (IQCF2), mRNA [NM_203424]	NM_203424
A_22_P00011638	0.00642245	2.40455	down	LOC101927206	PREDICTED: Homo sapiens uncharacterized LOC101927206 (LOC101927206), transcript variant X2, ncRNA [XR_425550]	XR_425550
A_33_P3228455	0.00642818	2.28467	down	FXYD3	Homo sapiens FXYD domain containing ion transport regulator 3 (FXYD3), transcript variant 5, mRNA [NM_001136009]	NM_001136009
A_21_P0012470	0.00645792	2.06688	down	XLOC_l2_010449	BROAD Institute lincRNA (XLOC_l2_010449), lincRNA [TCONS_l2_00019630]
A_21_P0009811	0.00647771	2.01456	down	LOC101929312	Homo sapiens uncharacterized LOC101929312 (LOC101929312), long non-coding RNA [NR_110610]
A_21_P0012743	0.00648752	2.02776	down
A_24_P40001	0.00649024	2.00592	down	SIGLEC8	Homo sapiens sialic acid binding Ig-like lectin 8 (SIGLEC8), mRNA [NM_014442]	NM_014442
A_22_P00025368	0.006499	2.12321	down
A_21_P0012973	0.0065037	2.0349	down		AGENCOURT_13890273 NIH_MGC_147 Homo sapiens cDNA clone IMAGE:30346469 5', mRNA sequence [CD110012]
A_21_P0003634	0.00652049	2.03141	down	lnc-TET2-1	LNCipedia lincRNA (lnc-TET2-1), lincRNA [lnc-TET2-1:1]
A_33_P3384202	0.00652643	2.02559	down	OR8D4	Homo sapiens olfactory receptor, family 8, subfamily D, member 4 (OR8D4), mRNA [NM_001005197]	NM_001005197
A_22_P00001627	0.00654186	2.12331	down	lnc-ASAP1-3	DB458682 RIKEN full-length enriched human cDNA library, testis Homo sapiens cDNA clone H013083A02 5', mRNA sequence [DB458682]	DB458682
A_21_P0012331	0.0211912	4.29651	up
A_33_P3244215	0.00656657	2.02342	down	OR13C5	Homo sapiens olfactory receptor, family 13, subfamily C, member 5 (OR13C5), mRNA [NM_001004482]	NM_001004482
A_21_P0006811	0.00657432	2.0155	down	lnc-PFKP-9	LNCipedia lincRNA (lnc-PFKP-9), lincRNA [lnc-PFKP-9:1]
A_22_P00012860	0.00658466	2.24616	down		long intergenic non-protein coding RNA 1318 [Source:HGNC Symbol;Acc:HGNC:50524] [ENST00000423593]
A_22_P00002808	0.00659387	2.00501	down	PCBP1-AS1	Homo sapiens PCBP1 antisense RNA 1 (PCBP1-AS1), long non-coding RNA [NR_033872]	NR_033872
A_21_P0006967	0.00660282	2.05124	down	lnc-C10orf31-7	LNCipedia lincRNA (lnc-C10orf31-7), lincRNA [lnc-C10orf31-7:6]
A_22_P00018892	0.00660489	2.03166	down	lnc-IQSEC3-1	LNCipedia lincRNA (lnc-IQSEC3-1), lincRNA [lnc-IQSEC3-1:1]
A_21_P0001577	0.00661281	2.45427	down	lnc-GJA5-1	LNCipedia lincRNA (lnc-GJA5-1), lincRNA [lnc-GJA5-1:1]
A_21_P0000528	0.0066252	2.04081	down	PRR26	Homo sapiens proline rich 26 (PRR26), transcript variant 1, long non-coding RNA [NR_027152]	NR_027152
A_21_P0006126	0.00663291	2.06355	down	lnc-TYRP1-2	LNCipedia lincRNA (lnc-TYRP1-2), lincRNA [lnc-TYRP1-2:1]
A_21_P0006450	0.00666212	2.0581	down	LINC01496	long intergenic non-protein coding RNA 1496 [Source:HGNC Symbol;Acc:HGNC:51162] [ENST00000448761]	XR_426527
A_21_P0010883	0.00666628	2.43439	down	XLOC_l2_001995	BROAD Institute lincRNA (XLOC_l2_001995), lincRNA [TCONS_l2_00003593]
A_22_P00019127	0.00666997	2.00977	down
A_21_P0004477	0.00667585	2.02557	down	lnc-MGAT1-2	LNCipedia lincRNA (lnc-MGAT1-2), lincRNA [lnc-MGAT1-2:1]
A_21_P0008925	0.00668775	2.09415	down	lnc-CTD-2144E22.5.1-7	LNCipedia lincRNA (lnc-CTD-2144E22.5.1-7), lincRNA [lnc-CTD-2144E22.5.1-7:1]
A_22_P00018982	0.00669833	2.81308	down		Homo sapiens mRNA sequence. [AY927578]	AY927578
A_33_P3264569	0.00670093	2.01972	down		T cell receptor beta variable 10-2 [Source:HGNC Symbol;Acc:HGNC:12178] [ENST00000426318]	AB306184
A_33_P3357609	0.00670539	2.00656	down	ZBP1	Homo sapiens Z-DNA binding protein 1 (ZBP1), transcript variant 4, mRNA [NM_001160419]	NM_001160419
A_23_P61707	0.00671212	2.00865	down	HPSE2	Homo sapiens heparanase 2 (inactive) (HPSE2), transcript variant 1, mRNA [NM_021828]	NM_021828
A_22_P00010038	0.00671422	2.15937	down
A_22_P00023270	0.00671519	2.09146	down		BX098909 Soares_testis_NHT Homo sapiens cDNA clone IMAGp998N174173, mRNA sequence [BX098909]	BX098909
A_22_P00002090	0.00671531	2.66489	down	HULC	Homo sapiens hepatocellular carcinoma up-regulated long non-coding RNA (HULC), long non-coding RNA [NR_004855]	NR_004855
A_21_P0002291	0.0067329	2.06329	down	lnc-RAB6C-4	LNCipedia lincRNA (lnc-RAB6C-4), lincRNA [lnc-RAB6C-4:1]
A_21_P0008602	0.00674414	2.00603	down	LINC00929	long intergenic non-protein coding RNA 929 [Source:HGNC Symbol;Acc:HGNC:48615] [ENST00000557523]
A_22_P00021095	0.00675485	2.04595	down		DA799376 OCBBF3 Homo sapiens cDNA clone OCBBF3002996 5', mRNA sequence [DA799376]	DA799376
A_21_P0001272	0.00676026	2.12466	down	lnc-PNRC2-1	LNCipedia lincRNA (lnc-PNRC2-1), lincRNA [lnc-PNRC2-1:1]
A_33_P3423250	0.0067644	2.02184	down	RTL1	Homo sapiens retrotransposon-like 1 (RTL1), mRNA [NM_001134888]	NM_001134888
A_22_P00006605	0.00676569	2.01828	down
A_22_P00010237	0.00676573	2.70372	down	lnc-MT1G-2	Q5VQ95_ORYSA (Q5VQ95) PE-PGRS FAMILY PROTEIN-like, partial (10%) [THC2738275]	BC037791
A_24_P194670	0.00680042	2.19769	down	CST13P	Homo sapiens cystatin 13, pseudogene (CST13P), non-coding RNA [NR_001279]	NR_001279
A_21_P0005601	0.0068014	2.00279	down	lnc-RP4-725G10.1.1-3	Q3RBI6_XYLFA (Q3RBI6) Outer membrane lipoprotein carrier protein LolA precursor, partial (6%) [THC2610977]
A_21_P0013962	0.00680508	2.03258	down
A_22_P00016506	0.00680736	2.00377	down	LOC101927843	Homo sapiens uncharacterized LOC101927843 (LOC101927843), long non-coding RNA [NR_109959]	NR_109959
A_33_P3531791	0.00680807	2.06278	down	LOC728099	Homo sapiens cDNA clone IMAGE:4824569. [BC036362]	BC036362
A_22_P00002578	0.00681478	2.16187	down
A_22_P00003866	0.00682559	2.02032	down	lnc-CELF4-4	LNCipedia lincRNA (lnc-CELF4-4), lincRNA [lnc-CELF4-4:1]
A_33_P3374378	0.00682562	2.12734	down	GTDC1	glycosyltransferase-like domain containing 1 [Source:HGNC Symbol;Acc:HGNC:20887] [ENST00000392869]	AK126774
A_21_P0005466	0.00682652	2.05309	down	lnc-RADIL-3	LNCipedia lincRNA (lnc-RADIL-3), lincRNA [lnc-RADIL-3:1]
A_19_P00319709	0.00683618	2.06519	down	LINC00883	Homo sapiens long intergenic non-protein coding RNA 883 (LINC00883), transcript variant 2, long non-coding RNA [NR_028302]	NR_028302
A_23_P132041	0.00684534	2.07989	down	CNBD2	cyclic nucleotide binding domain containing 2 [Source:HGNC Symbol;Acc:HGNC:16145] [ENST00000538900]	XM_005260295
A_21_P0008143	0.00684683	2.07397	down	lnc-STOML3-2	LNCipedia lincRNA (lnc-STOML3-2), lincRNA [lnc-STOML3-2:2]
A_33_P3350972	0.00690368	2.00254	down	LOC646588	PREDICTED: Homo sapiens uncharacterized LOC646588 (LOC646588), transcript variant X2, misc_RNA [XR_252185]
A_21_P0002191	0.00690836	2.0822	down	LOC285043	Homo sapiens uncharacterized LOC285043 (LOC285043), long non-coding RNA [NR_122048]	NR_122048
A_19_P00811924	0.00692246	2.60095	down	lnc-GXYLT1-2	Q2KB54_RHIEC (Q2KB54) Probable transcriptional regulator protein, LysR family, partial (9%) [THC2708277]
A_21_P0014128	0.00692581	2.03543	down	lnc-ECT2-1	Homo sapiens cDNA FLJ44999 fis, clone BRAWH3011101. [AK126946]	AK126946
A_22_P00012430	0.0069365	2.01554	down		PREDICTED: Homo sapiens uncharacterized LOC101930162 (LOC101930162), ncRNA [XR_253006]	XR_253006
A_23_P62173	0.00696636	2.0599	down	TEX13A	Homo sapiens testis expressed 13A (TEX13A), transcript variant 1, mRNA [NM_031274]	NM_031274
A_22_P00011051	0.00696989	2.21304	down	lnc-NTRK2-2	LNCipedia lincRNA (lnc-NTRK2-2), lincRNA [lnc-NTRK2-2:1]
A_33_P3281435	0.0069813	2.33761	down		immunoglobulin kappa variable 1D-8 [Source:HGNC Symbol;Acc:HGNC:5759] [ENST00000471857]	AF035035
A_21_P0010225	0.00698766	2.014	down	lnc-GABPA-6	LNCipedia lincRNA (lnc-GABPA-6), lincRNA [lnc-GABPA-6:1]
A_33_P3423650	0.00699037	2.17501	down		DB033244 TESTI2 Homo sapiens cDNA clone TESTI2017966 5', mRNA sequence [DB033244]	DB033244
A_33_P3239037	0.00699736	2.78055	down	LINC00587	Homo sapiens long intergenic non-protein coding RNA 587 (LINC00587), long non-coding RNA [NR_103830]	NR_103830
A_21_P0014506	0.0069977	2.33483	down
A_33_P3337500	0.00699835	2.04685	down		T cell receptor alpha variable 22 [Source:HGNC Symbol;Acc:HGNC:12119] [ENST00000390450]	AB305710
A_22_P00004555	0.00700229	2.01625	down	lnc-CRLF3-2	LNCipedia lincRNA (lnc-CRLF3-2), lincRNA [lnc-CRLF3-2:1]
A_21_P0005972	0.00366502	4.28675	up	lnc-KCNV1-2	LNCipedia lincRNA (lnc-KCNV1-2), lincRNA [lnc-KCNV1-2:4]
A_22_P00024126	0.00701112	2.0374	down	lnc-DFNA5-3	BX100853 NCI_CGAP_Pr28 Homo sapiens cDNA clone IMAGp998E195740, mRNA sequence [BX100853]
A_21_P0004079	0.0070219	2.08215	down	lnc-FAM153A-2	LNCipedia lincRNA (lnc-FAM153A-2), lincRNA [lnc-FAM153A-2:1]
A_33_P3216098	0.0070276	2.09866	down	DGCR9	Homo sapiens DiGeorge syndrome critical region gene 9 (non-protein coding) (DGCR9), long non-coding RNA [NR_024159]	NR_024159
A_21_P0007245	0.00703135	2.19737	down	lnc-USP35-10	LNCipedia lincRNA (lnc-USP35-10), lincRNA [lnc-USP35-10:1]
A_21_P0006353	0.0070323	2.05863	down	lnc-RORB-2	LNCipedia lincRNA (lnc-RORB-2), lincRNA [lnc-RORB-2:2]
A_22_P00016471	0.00704328	3.24534	down	LINC00824	Homo sapiens long intergenic non-protein coding RNA 824 (LINC00824), transcript variant 2, long non-coding RNA [NR_121673]	NR_121673
A_21_P0008883	0.00704652	2.0138	down	LINC00919	Homo sapiens long intergenic non-protein coding RNA 919 (LINC00919), long non-coding RNA [NR_038233]	NR_038233
A_21_P0009167	0.0070588	2.73319	down	lnc-GRB7-1	LNCipedia lincRNA (lnc-GRB7-1), lincRNA [lnc-GRB7-1:1]
A_21_P0007171	0.00706033	2.06611	down	lnc-ILK-4	LNCipedia lincRNA (lnc-ILK-4), lincRNA [lnc-ILK-4:1]
A_33_P3210180	0.00708263	2.01131	down	TLE1	Homo sapiens clone FP17926 unknown mRNA. [AY129016]	AY129016
A_21_P0012558	0.00709068	2.17698	down		cytochrome P450, family 2, subfamily AB, polypeptide 1, pseudogene [Source:HGNC Symbol;Acc:HGNC:39975] [ENST00000439115]
A_22_P00011435	0.0070954	2.01316	down	LINC01375	Homo sapiens long intergenic non-protein coding RNA 1375 (LINC01375), long non-coding RNA [NR_110655]	NR_110655
A_21_P0013227	0.00709614	2.03592	down	XLOC_l2_013458	BROAD Institute lincRNA (XLOC_l2_013458), lincRNA [TCONS_l2_00025965]
A_21_P0002686	0.00713633	2.19061	down	lnc-ZSWIM2-7	BX106730 Soares_NFL_T_GBC_S1 Homo sapiens cDNA clone IMAGp998F154004, mRNA sequence [BX106730]
A_21_P0007818	0.00718793	2.04543	down	LOC102723921	PREDICTED: Homo sapiens uncharacterized LOC102723921 (LOC102723921), ncRNA [XR_424312]	XR_424312
A_33_P3282185	0.0071895	2.03483	down		Homo sapiens cDNA FLJ45173 fis, clone BRAWH3046196. [AK127116]	AK127116
A_33_P3310754	0.00720019	3.41151	down
A_21_P0001166	0.0072397	2.13476	down		601285615F1 NIH_MGC_44 Homo sapiens cDNA clone IMAGE:3607491 5', mRNA sequence [BE391007]
A_21_P0004205	0.00728573	2.0249	down	lnc-C5orf38-1	LNCipedia lincRNA (lnc-C5orf38-1), lincRNA [lnc-C5orf38-1:7]
A_21_P0008487	0.00728973	2.01508	down	lnc-BCL11B-1	LNCipedia lincRNA (lnc-BCL11B-1), lincRNA [lnc-BCL11B-1:2]
A_22_P00022033	0.00731619	2.09668	down	lnc-C1orf96-2	BX107523 Soares_testis_NHT Homo sapiens cDNA clone IMAGp998I121829, mRNA sequence [BX107523]
A_22_P00000566	0.0073403	2.20451	down	LOC285095	PREDICTED: Homo sapiens uncharacterized LOC285095 (LOC285095), transcript variant X3, misc_RNA [XR_430644]	XR_430644
A_22_P00021910	0.00734098	2.01573	down	lnc-CAPN13-1	LNCipedia lincRNA (lnc-CAPN13-1), lincRNA [lnc-CAPN13-1:1]
A_32_P27479	0.00734814	2.28914	down	NLRP11	Homo sapiens NLR family, pyrin domain containing 11 (NLRP11), transcript variant 1, mRNA [NM_145007]	NM_145007
A_33_P3595369	0.00735186	2.1183	down	RGR	Homo sapiens retinal G protein coupled receptor (RGR), transcript variant 1, mRNA [NM_002921]	NM_002921
A_21_P0012830	0.00736224	2.42405	down	XLOC_l2_011604	BROAD Institute lincRNA (XLOC_l2_011604), lincRNA [TCONS_l2_00022337]
A_22_P00000816	0.00737015	2.15204	down	lnc-AF165138.7.1-2	RST3117 Athersys RAGE Library Homo sapiens cDNA, mRNA sequence [BG184196]
A_33_P6468957	0.00738415	2.02412	down	LINC01099	Homo sapiens long intergenic non-protein coding RNA 1099 (LINC01099), transcript variant 2, long non-coding RNA [NR_108093]	NR_108093
A_21_P0009139	0.00738909	2.17567	down		PREDICTED: Homo sapiens uncharacterized LOC101928582 (LOC101928582), transcript variant X1, ncRNA [XR_243491]	XR_243491
A_33_P3227661	0.0316756	4.2251	up
A_22_P00019830	0.00012571	4.22497	up	CDK5RAP3	Homo sapiens CDK5 regulatory subunit associated protein 3 (CDK5RAP3), transcript variant 4, mRNA [NM_001278197]	NM_001278197
A_33_P3323535	0.00741686	2.08224	down		T cell receptor alpha variable 24 [Source:HGNC Symbol;Acc:HGNC:12121] [ENST00000390453]	Y16433
A_33_P3225258	0.00741776	2.0144	down	TRY2P	Homo sapiens trypsinogen-like pseudogene (TRY2P), non-coding RNA [NR_036483]
A_21_P0002485	0.00742037	2.041	down	lnc-ST6GAL2-2	LNCipedia lincRNA (lnc-ST6GAL2-2), lincRNA [lnc-ST6GAL2-2:1]
A_22_P00024205	0.00742481	2.15051	down	lnc-RASL11B-2	LNCipedia lincRNA (lnc-RASL11B-2), lincRNA [lnc-RASL11B-2:3]
A_21_P0005042	0.00744105	2.22872	down	lnc-EPHA7-4	LNCipedia lincRNA (lnc-EPHA7-4), lincRNA [lnc-EPHA7-4:1]
A_33_P3396477	0.00751444	2.20558	down
A_33_P3328395	0.00754264	2.10048	down	FRG2DP	Homo sapiens FSHD region gene 2 family, member D, pseudogene (FRG2DP), non-coding RNA [NR_026980]	NR_026980
A_22_P00006269	0.00755059	2.12826	down	lnc-FAM71A-1	LNCipedia lincRNA (lnc-FAM71A-1), lincRNA [lnc-FAM71A-1:1]
A_21_P0002975	0.00755986	2.40971	down	lnc-GPR27-1	LNCipedia lincRNA (lnc-GPR27-1), lincRNA [lnc-GPR27-1:1]
A_23_P149189	0.00758417	2.12207	down	ZP4	Homo sapiens zona pellucida glycoprotein 4 (ZP4), mRNA [NM_021186]	NM_021186
A_22_P00020733	0.00758444	2.13328	down	lnc-TLR2-1	CR748887 Soares_testis_NHT Homo sapiens cDNA clone IMAGp971O2274 ; IMAGE:1734404 5', mRNA sequence [CR748887]	CR748887
A_33_P3255587	0.00759402	2.16598	down	LINC00330	Homo sapiens long intergenic non-protein coding RNA 330 (LINC00330), long non-coding RNA [NR_038433]	NR_038433
A_21_P0014704	0.00760831	2.18175	down		HSA243913 WD repeat domain 4 {Homo sapiens} (exp=-1; wgp=0; cg=0), partial (22%) [THC2638033]
A_21_P0012025	0.00762444	2.06512	down	LINC01412	Homo sapiens long intergenic non-protein coding RNA 1412 (LINC01412), long non-coding RNA [NR_110570]
A_21_P0000974	0.00762779	2.02087	down	lnc-LRRC42-1	Homo sapiens cDNA FLJ26457 fis, clone KDN03731. [AK129967]
A_21_P0004013	0.00764485	2.05645	down
A_33_P3337480	0.00766709	2.08538	down	ZNF705A	Homo sapiens zinc finger protein 705A (ZNF705A), mRNA [NM_001004328]	NM_001004328
A_24_P281908	0.000295457	4.21931	up	CUX2	Homo sapiens cut-like homeobox 2 (CUX2), mRNA [NM_015267]	NM_015267
A_21_P0013611	0.00770089	2.0105	down	XLOC_l2_015090	BROAD Institute lincRNA (XLOC_l2_015090), lincRNA [TCONS_l2_00029161]
A_21_P0006418	0.00773954	2.30275	down
A_22_P00015135	0.00776062	2.11504	down	CRADD	CASP2 and RIPK1 domain containing adaptor with death domain [Source:HGNC Symbol;Acc:HGNC:2340] [ENST00000550766]
A_33_P3214570	0.00776614	2.10917	down	XLOC_l2_010591	BROAD Institute lincRNA (XLOC_l2_010591), lincRNA [TCONS_l2_00020436]
A_24_P330633	0.00776939	2.4335	down	TAT	Homo sapiens tyrosine aminotransferase (TAT), mRNA [NM_000353]	NM_000353
A_21_P0001277	0.00777289	2.14843	down	lnc-PTPRU-2	LNCipedia lincRNA (lnc-PTPRU-2), lincRNA [lnc-PTPRU-2:1]
A_33_P3323892	0.00780588	2.08894	down
A_21_P0010527	0.00781127	2.0606	down	XLOC_l2_000186	BROAD Institute lincRNA (XLOC_l2_000186), lincRNA [TCONS_l2_00000263]
A_21_P0006761	0.00781191	2.07816	down	lnc-MBL2-5	O60448_HUMAN (O60448) Neuronal thread protein AD7c-NTP, partial (25%) [THC2638550]
A_21_P0005723	0.00782909	2.07628	down	lnc-LY96-2	LNCipedia lincRNA (lnc-LY96-2), lincRNA [lnc-LY96-2:1]
A_33_P3379811	0.00784714	2.10379	down	C12orf77	Homo sapiens chromosome 12 open reading frame 77 (C12orf77), mRNA [NM_001101339]	NM_001101339
A_22_P00025179	0.00785083	2.43345	down	MFAP3L	Homo sapiens microfibrillar-associated protein 3-like (MFAP3L), transcript variant 5, non-coding RNA [NR_125890]
A_22_P00025068	0.0463886	4.19228	up	lnc-MAEL-1	LNCipedia lincRNA (lnc-MAEL-1), lincRNA [lnc-MAEL-1:1]
A_21_P0009209	0.00791989	2.07506	down	lnc-TUSC5-1	LNCipedia lincRNA (lnc-TUSC5-1), lincRNA [lnc-TUSC5-1:1]
A_23_P326414	0.00792292	2.13218	down	LINC00602	Homo sapiens long intergenic non-protein coding RNA 602 (LINC00602), long non-coding RNA [NR_027284]	NR_027284
A_23_P114008	0.00795973	2.18524	down	TM4SF20	Homo sapiens transmembrane 4 L six family member 20 (TM4SF20), mRNA [NM_024795]	NM_024795
A_22_P00004885	0.00799773	2.08606	down
A_33_P3379061	0.00800572	2.31331	down	C9orf47	Homo sapiens chromosome 9 open reading frame 47 (C9orf47), transcript variant 1, mRNA [NM_001001938]	NM_001001938
A_22_P00002508	0.00800871	2.19075	down
A_24_P297526	0.00802798	2.80219	down	C2orf50	chromosome 2 open reading frame 50 [Source:HGNC Symbol;Acc:HGNC:26324] [ENST00000381585]	AK057872
A_23_P74870	0.00804951	2.13577	down	MROH9	Homo sapiens maestro heat-like repeat family member 9 (MROH9), transcript variant 2, mRNA [NM_025063]	NM_025063
A_33_P3380850	0.00805193	2.16555	down	PAX2	Homo sapiens paired box 2 (PAX2), transcript variant e, mRNA [NM_003990]	NM_003990
A_22_P00014203	0.00805718	2.09449	down	SEC16B	SEC16 homolog B (S. cerevisiae) [Source:HGNC Symbol;Acc:HGNC:30301] [ENST00000441371]	BC108267
A_22_P00009987	0.00807081	2.23631	down	PWRN4	Homo sapiens Prader-Willi region non-protein coding RNA 4 (PWRN4), long non-coding RNA [NR_126392]	NR_126392
A_22_P00013229	0.00808056	2.32002	down	lnc-ROBO1-2	on96a07.s1 Soares_NFL_T_GBC_S1 Homo sapiens cDNA clone IMAGE:1564500 3', mRNA sequence [AA961268]
A_22_P00004767	0.00808679	2.00366	down	lnc-CTTNBP2-3	LNCipedia lincRNA (lnc-CTTNBP2-3), lincRNA [lnc-CTTNBP2-3:1]
A_21_P0013207	0.00809828	2.10079	down	XLOC_l2_013434	BROAD Institute lincRNA (XLOC_l2_013434), lincRNA [TCONS_l2_00025918]
A_22_P00005486	0.00810054	2.12812	down	LOC100507175	DA498870 FCBBF3 Homo sapiens cDNA clone FCBBF3012383 5', mRNA sequence [DA498870]	DA498870
A_22_P00004349	0.0081015	2.05655	down	LOC100130587	Homo sapiens uncharacterized LOC100130587 (LOC100130587), long non-coding RNA [NR_110634]	NR_110634
A_33_P3234202	0.00810266	2.50618	down	DNASE1L3	Homo sapiens deoxyribonuclease I-like 3 (DNASE1L3), transcript variant 1, mRNA [NM_004944]	NM_004944
A_21_P0004369	0.00810655	2.17494	down	lnc-CDH9-2	LNCipedia lincRNA (lnc-CDH9-2), lincRNA [lnc-CDH9-2:2]
A_22_P00023441	0.00810947	2.12923	down		DA126874 BRACE3 Homo sapiens cDNA clone BRACE3049996 5', mRNA sequence [DA126874]	DA126874
A_23_P29608	0.00811185	3.00191	down	IQCF5	Homo sapiens IQ motif containing F5 (IQCF5), mRNA [NM_001145059]	NM_001145059
A_22_P00001587	0.00812884	2.11125	down	lnc-ARMC10-1	LNCipedia lincRNA (lnc-ARMC10-1), lincRNA [lnc-ARMC10-1:1]
A_21_P0007296	0.00818119	2.16644	down	LOC101929497	Homo sapiens uncharacterized LOC101929497 (LOC101929497), long non-coding RNA [NR_120580]	NR_120580
A_21_P0006390	0.00821966	2.12307	down	lnc-TNFSF15-2	LNCipedia lincRNA (lnc-TNFSF15-2), lincRNA [lnc-TNFSF15-2:2]
A_23_P38584	0.00822138	2.08033	down	KRT27	Homo sapiens keratin 27, type I (KRT27), mRNA [NM_181537]	NM_181537
A_21_P0006931	0.00823327	2.12794	down	lnc-GPR26-3	LNCipedia lincRNA (lnc-GPR26-3), lincRNA [lnc-GPR26-3:6]
A_22_P00015836	0.00825886	2.09855	down	LOC101928309	PREDICTED: Homo sapiens uncharacterized LOC101928309 (LOC101928309), ncRNA [XR_241978]	XR_241978
A_22_P00022522	0.0082731	2.19727	down	LOC101929532	Homo sapiens uncharacterized LOC101929532 (LOC101929532), long non-coding RNA [NR_110255]	NR_110255
A_22_P00024879	0.00834733	2.08584	down
A_21_P0006121	0.00834986	2.05621	down	lnc-VLDLR-2	LNCipedia lincRNA (lnc-VLDLR-2), lincRNA [lnc-VLDLR-2:1]
A_33_P3490572	0.00835966	2.12054	down	PM20D1	Homo sapiens peptidase M20 domain containing 1 (PM20D1), mRNA [NM_152491]	NM_152491
A_22_P00013065	0.00841071	2.15118	down		DC332733 BRHIP3 Homo sapiens cDNA clone BRHIP3004411 5', mRNA sequence [DC332733]	AK295639
A_22_P00020371	0.00842214	2.19611	down	LOC101927815	Homo sapiens uncharacterized LOC101927815 (LOC101927815), transcript variant 1, long non-coding RNA [NR_125423]	NR_125423
A_23_P56578	0.00843695	3.03687	down	VIT	Homo sapiens vitrin (VIT), transcript variant 1, mRNA [NM_053276]	NM_053276
A_33_P3275065	0.00844377	2.03629	down		gap junction protein, epsilon 1, 23kDa [Source:HGNC Symbol;Acc:HGNC:33251] [ENST00000450456]
A_24_P225534	0.00134464	4.16822	up	RHBDL2	Homo sapiens rhomboid, veinlet-like 2 (Drosophila) (RHBDL2), mRNA [NM_017821]	NM_017821
A_21_P0006407	0.00850028	2.098	down	MID1	PREDICTED: Homo sapiens midline 1 (Opitz/BBB syndrome) (MID1), transcript variant X3, misc_RNA [XR_247300]	XR_247300
A_21_P0007809	0.00850807	2.17515	down	lnc-STX2-1	LNCipedia lincRNA (lnc-STX2-1), lincRNA [lnc-STX2-1:1]
A_33_P3311001	0.0085142	2.26958	down
A_22_P00001704	0.0475737	4.11852	up	lnc-ATF7IP2-2	LNCipedia lincRNA (lnc-ATF7IP2-2), lincRNA [lnc-ATF7IP2-2:1]
A_33_P3281577	0.00862083	2.12488	down	BTN1A1	Homo sapiens butyrophilin, subfamily 1, member A1 (BTN1A1), mRNA [NM_001732]	NM_001732
A_21_P0009862	0.00864254	2.10288	down		CR738035 Soares_NFL_T_GBC_S1 Homo sapiens cDNA clone IMAGp971D1465 ; IMAGE:1581276 5', mRNA sequence [CR738035]
A_22_P00000274	0.00868658	3.37172	down	lnc-AC008060.7.1-2	Homo sapiens cDNA FLJ41155 fis, clone BRACE2039128. [AK123150]	AK123150
A_21_P0007696	0.00870502	2.32282	down	lnc-ERGIC2-1	LNCipedia lincRNA (lnc-ERGIC2-1), lincRNA [lnc-ERGIC2-1:1]
A_33_P6473819	0.00871727	2.2685	down	LINC00382	Homo sapiens long intergenic non-protein coding RNA 382 (LINC00382), long non-coding RNA [NR_120413]	NR_120413
A_32_P56624	0.00874936	2.40542	down	FAM92B	Homo sapiens family with sequence similarity 92, member B (FAM92B), mRNA [NM_198491]	NM_198491
A_22_P00005752	0.00876308	2.19126	down	lnc-ENAH-1	17000424522875 GRN_EB Homo sapiens cDNA 5', mRNA sequence [CN265107]
A_21_P0008911	0.00877445	2.14845	down	lnc-RP11-368J21.2.1-1	LNCipedia lincRNA (lnc-RP11-368J21.2.1-1), lincRNA [lnc-RP11-368J21.2.1-1:1]
A_22_P00001046	0.00877831	2.15987	down	lnc-AL591684.1-1	LNCipedia lincRNA (lnc-AL591684.1-1), lincRNA [lnc-AL591684.1-1:1]
A_21_P0012705	0.00878547	2.23683	down	LOC102723973	PREDICTED: Homo sapiens uncharacterized LOC102723973 (LOC102723973), ncRNA [XR_425829]	XR_425829
A_24_P18270	0.00881208	2.06851	down	UCMA	Homo sapiens upper zone of growth plate and cartilage matrix associated (UCMA), transcript variant 1, mRNA [NM_145314]	NM_145314
A_33_P3391225	0.00884936	2.15981	down		olfactory receptor, family 52, subfamily B, member 1 pseudogene [Source:HGNC Symbol;Acc:HGNC:15206] [ENST00000316506]	AB529252
A_22_P00018715	0.00886568	2.23945	down	lnc-ADCY2-5	LNCipedia lincRNA (lnc-ADCY2-5), lincRNA [lnc-ADCY2-5:3]
A_33_P3316318	0.00887285	2.25529	down	CEP120	centrosomal protein 120kDa [Source:HGNC Symbol;Acc:HGNC:26690] [ENST00000513565]	CR627324
A_21_P0011969	0.0089363	3.01581	down		PREDICTED: Homo sapiens uncharacterized LOC102723658 (LOC102723658), transcript variant X1, ncRNA [XR_427172]
A_21_P0008465	0.00894964	2.20854	down	LOC102724190	PREDICTED: Homo sapiens uncharacterized LOC102724190 (LOC102724190), ncRNA [XR_424532]	XR_424532
A_22_P00015981	0.00895987	2.07761	down	LOC102724407	PREDICTED: Homo sapiens uncharacterized LOC102724407 (LOC102724407), ncRNA [XR_426250]	XR_426250
A_33_P3251746	0.00897416	2.02454	down		olfactory receptor, family 14, subfamily K, member 1 [Source:HGNC Symbol;Acc:HGNC:15025] [ENST00000283225]
A_22_P00011545	0.00898841	2.32317	down	LOC102724735
A_22_P00025212	0.00899253	2.27332	down	lnc-RAB18-1	RST29200 Athersys RAGE Library Homo sapiens cDNA, mRNA sequence [BG209674]	BG209674
A_21_P0002772	0.00899276	2.10676	down
A_21_P0006452	0.00899513	2.03408	down
A_33_P3353991	0.00900967	2.72979	down	lnc-OR10AB1P-1	Q8NGM4_HUMAN (Q8NGM4) Seven transmembrane helix receptor, complete [THC2634391]
A_22_P00002469	0.00901641	2.02025	down	lnc-C15orf48-1	PM0-EN0064-181000-001-f06 EN0064 Homo sapiens cDNA, mRNA sequence [BF846222]	BF846222
A_33_P3364929	0.009033	2.15521	down
A_22_P00015065	0.00906165	2.07671	down	lnc-SNTG1-1	LNCipedia lincRNA (lnc-SNTG1-1), lincRNA [lnc-SNTG1-1:1]
A_22_P00015018	0.00908636	2.15985	down	lnc-SMPD2-2	LNCipedia lincRNA (lnc-SMPD2-2), lincRNA [lnc-SMPD2-2:1]
A_33_P3287108	0.00909083	2.1598	down	TMEM132E	transmembrane protein 132E [Source:HGNC Symbol;Acc:HGNC:26991] [ENST00000321639]	XM_006721692
A_21_P0012187	0.00911538	2.17263	down
A_22_P00024850	0.00912386	2.16868	down	lnc-NOC3L-2	LNCipedia lincRNA (lnc-NOC3L-2), lincRNA [lnc-NOC3L-2:1]
A_21_P0008234	0.00912387	2.02477	down	lnc-COG6-2	LNCipedia lincRNA (lnc-COG6-2), lincRNA [lnc-COG6-2:2]
A_21_P0003377	0.00912831	2.16078	down	LOC728040	BX095211 Soares fetal liver spleen 1NFLS Homo sapiens cDNA clone IMAGp998P22654, mRNA sequence [BX095211]
A_21_P0008236	0.00913055	2.0244	down	lnc-AL445989.1-19	LNCipedia lincRNA (lnc-AL445989.1-19), lincRNA [lnc-AL445989.1-19:2]
A_23_P207582	0.00913885	2.09937	down	CCL16	chemokine (C-C motif) ligand 16 [Source:HGNC Symbol;Acc:HGNC:10614] [ENST00000613642]	XM_006725334
A_33_P3423556	0.00916512	2.24852	down	DPP6	dipeptidyl-peptidase 6 [Source:HGNC Symbol;Acc:HGNC:3010] [ENST00000462622]	AK309760
A_21_P0002214	0.00919615	2.21509	down	lnc-CHAC2-2	LNCipedia lincRNA (lnc-CHAC2-2), lincRNA [lnc-CHAC2-2:1]
A_21_P0003514	0.00920174	2.43739	down
A_33_P3260684	0.00922726	2.60035	down	OR2T6	Homo sapiens olfactory receptor, family 2, subfamily T, member 6 (OR2T6), mRNA [NM_001005471]	NM_001005471
A_21_P0009626	0.00922797	2.07836	down	lnc-CDH2-1	LNCipedia lincRNA (lnc-CDH2-1), lincRNA [lnc-CDH2-1:2]
A_33_P3359953	0.00923837	2.21105	down	CADM3-AS1	Homo sapiens CADM3 antisense RNA 1 (CADM3-AS1), long non-coding RNA [NR_037870]	NR_037870
A_23_P90470	0.0177397	4.10824	up
A_21_P0013426	0.0185926	4.03129	up	LOC650226	Homo sapiens ankyrin repeat domain 26 pseudogene (LOC650226), non-coding RNA [NR_029420]	NR_029420
A_33_P3770642	0.00937374	2.08429	down	LINC00929	Homo sapiens long intergenic non-protein coding RNA 929 (LINC00929), transcript variant 1, long non-coding RNA [NR_038851]	NR_038851
A_33_P3282522	0.00943222	2.05529	down	GCNT7	Homo sapiens glucosaminyl (N-acetyl) transferase family member 7 (GCNT7), mRNA [NM_080615]	NM_080615
A_33_P3344564	0.00944144	3.25015	down	C5orf42	chromosome 5 open reading frame 42 [Source:HGNC Symbol;Acc:HGNC:25801] [ENST00000515380]	XR_427661
A_22_P00021625	0.00948689	2.19149	down
A_21_P0000643	0.00950568	2.30209	down	ST8SIA6-AS1	Homo sapiens ST8SIA6 antisense RNA 1 (ST8SIA6-AS1), long non-coding RNA [NR_034129]	NR_034129
A_33_P3280845	0.00631946	3.99155	up	THY1	Homo sapiens Thy-1 cell surface antigen (THY1), mRNA [NM_006288]	NM_006288
A_22_P00004600	0.00951415	2.20556	down
A_22_P00011216	0.0095461	2.25005	down	TLL2	tolloid-like 2 [Source:HGNC Symbol;Acc:HGNC:11844] [ENST00000506028]
A_21_P0000151	0.00955636	2.1839	down	ASB11	Homo sapiens ankyrin repeat and SOCS box containing 11, E3 ubiquitin protein ligase (ASB11), transcript variant 1, mRNA [NM_080873]	NM_080873
A_22_P00001609	0.00955719	2.07605	down		Homo sapiens cDNA clone IMAGE:5268043. [BC039335]	BC039335
A_23_P409093	0.00956396	2.22511	down	ANO4	Homo sapiens anoctamin 4 (ANO4), transcript variant 3, mRNA [NM_178826]	NM_178826
A_23_P377860	0.00956695	2.34366	down	UMODL1-AS1	Homo sapiens UMODL1 antisense RNA 1 (UMODL1-AS1), long non-coding RNA [NR_027243]	NR_027243
A_22_P00009202	0.00958331	2.15943	down
A_22_P00017638	0.00958805	2.52325	down	lnc-WNT11-2	LNCipedia lincRNA (lnc-WNT11-2), lincRNA [lnc-WNT11-2:1]
A_21_P0011729	0.0468675	3.95276	up	XLOC_l2_006973	BROAD Institute lincRNA (XLOC_l2_006973), lincRNA [TCONS_l2_00012940]
A_22_P00018234	0.00962278	2.05039	down		Homo sapiens cDNA FLJ42284 fis, clone TLIVE2005180. [AK124278]	AK124278
A_21_P0002716	0.0485773	3.91367	up	LOC101926983	PREDICTED: Homo sapiens uncharacterized LOC101926983 (LOC101926983), transcript variant X1, ncRNA [XR_241554]	XR_241554
A_22_P00023971	0.0096967	2.15196	down	lnc-OVGP1-2	LNCipedia lincRNA (lnc-OVGP1-2), lincRNA [lnc-OVGP1-2:1]
A_19_P00810274	0.00970722	2.12971	down	LOC101928201	Homo sapiens uncharacterized LOC101928201 (LOC101928201), long non-coding RNA [NR_110390]
A_23_P64525	0.00971884	2.10873	down	RAG2	Homo sapiens recombination activating gene 2 (RAG2), transcript variant 1, mRNA [NM_000536]	NM_000536
A_21_P0009742	0.00973875	2.21063	down	lnc-PGLYRP2-1	LNCipedia lincRNA (lnc-PGLYRP2-1), lincRNA [lnc-PGLYRP2-1:1]
A_23_P214208	0.00975471	2.31336	down	CNR1	Homo sapiens cannabinoid receptor 1 (brain) (CNR1), transcript variant 2, mRNA [NM_033181]	NM_033181
A_23_P94397	0.00975618	2.22822	down	OMD	Homo sapiens osteomodulin (OMD), mRNA [NM_005014]	NM_005014
A_33_P3266915	0.00977709	2.10797	down	lnc-CPNE5-1	LNCipedia lincRNA (lnc-CPNE5-1), lincRNA [lnc-CPNE5-1:1]
A_21_P0013958	0.00979508	2.24903	down	PDCD6	programmed cell death 6 [Source:HGNC Symbol;Acc:HGNC:8765] [ENST00000512466]	AK128087
A_22_P00013560	0.00980775	2.30421	down	lnc-RP11-43D2.2.1-4	LNCipedia lincRNA (lnc-RP11-43D2.2.1-4), lincRNA [lnc-RP11-43D2.2.1-4:1]
A_33_P3311911	0.00980842	2.40561	down
A_21_P0001606	0.0098157	2.29822	down	LINC01032	Homo sapiens long intergenic non-protein coding RNA 1032 (LINC01032), long non-coding RNA [NR_126003]	NR_126003
A_21_P0002665	0.00989427	2.00404	down
A_23_P101048	0.0223538	3.8839	up	KRTAP3-2	Homo sapiens keratin associated protein 3-2 (KRTAP3-2), mRNA [NM_031959]	NM_031959
A_33_P3215422	0.00994154	2.19462	down	LYL1	Homo sapiens lymphoblastic leukemia associated hematopoiesis regulator 1 (LYL1), mRNA [NM_005583]	NM_005583
A_22_P00024075	0.00994948	2.2286	down		17000531886861 GRN_ES Homo sapiens cDNA 5', mRNA sequence [CN285178]
A_21_P0011030	0.00998398	2.48514	down	XLOC_l2_002709	BROAD Institute lincRNA (XLOC_l2_002709), lincRNA [TCONS_l2_00005381]
A_23_P28948	0.048033	3.87287	up	REM1	Homo sapiens RAS (RAD and GEM)-like GTP-binding 1 (REM1), mRNA [NM_014012]	NM_014012
A_22_P00014879	0.0100585	2.08084	down	lnc-SLC6A4-3	LNCipedia lincRNA (lnc-SLC6A4-3), lincRNA [lnc-SLC6A4-3:1]
A_22_P00008076	0.0100689	2.18818	down		DA152293 BRAMY2 Homo sapiens cDNA clone BRAMY2010517 5', mRNA sequence [DA152293]
A_22_P00009614	0.010086	2.09851	down	LOC102723557	PREDICTED: Homo sapiens uncharacterized LOC102723557 (LOC102723557), ncRNA [XR_425884]	XR_425884
A_21_P0002557	0.0100984	2.05726	down	lnc-AC110619.2.1-1	LNCipedia lincRNA (lnc-AC110619.2.1-1), lincRNA [lnc-AC110619.2.1-1:1]
A_33_P3318963	0.0101207	2.15631	down	lnc-POLR2F-1	LNCipedia lincRNA (lnc-POLR2F-1), lincRNA [lnc-POLR2F-1:1]
A_21_P0004988	0.0101567	2.14805	down	lnc-GMDS-3	LNCipedia lincRNA (lnc-GMDS-3), lincRNA [lnc-GMDS-3:1]
A_22_P00023101	0.0101623	2.00856	down
A_21_P0004500	0.0101879	2.16072	down	lnc-NIPBL-1	LNCipedia lincRNA (lnc-NIPBL-1), lincRNA [lnc-NIPBL-1:1]
A_23_P125588	0.0101993	2.33778	down	TNMD	Homo sapiens tenomodulin (TNMD), mRNA [NM_022144]	NM_022144
A_22_P00013899	0.0102285	2.00635	down
A_24_P38290	0.0102531	2.53248	down	TAC1	Homo sapiens tachykinin, precursor 1 (TAC1), transcript variant beta, mRNA [NM_003182]	NM_003182
A_21_P0011064	0.0102749	2.28493	down	XLOC_l2_003139	BROAD Institute lincRNA (XLOC_l2_003139), lincRNA [TCONS_l2_00005881]
A_21_P0006365	0.0102977	2.58873	down	lnc-RAD23B-8	CV024_HUMAN (Q9Y442) Protein C22orf24, partial (11%) [THC2779529]
A_22_P00020171	0.0103048	2.76334	down	LHX5-AS1	Homo sapiens LHX5 antisense RNA 1 (head to head) (LHX5-AS1), long non-coding RNA [NR_126425]	NR_126425
A_33_P3394175	0.0103471	2.14132	down		T cell receptor beta variable 9 [Source:HGNC Symbol;Acc:HGNC:12246] [ENST00000390363]	AB306151
A_33_P3254811	0.0103813	2.13528	down	C3orf70	Homo sapiens chromosome 3 open reading frame 70 (C3orf70), mRNA [NM_001025266]	NM_001025266
A_22_P00025300	0.0103857	2.30196	down	lnc-MINA-1	LNCipedia lincRNA (lnc-MINA-1), lincRNA [lnc-MINA-1:1]
A_22_P00009224	0.0104058	2.01515	down	HTR2A-AS1	Homo sapiens HTR2A antisense RNA 1 (HTR2A-AS1), transcript variant 1, long non-coding RNA [NR_046612]	NR_046612
A_21_P0012251	0.0104113	2.69082	down	XLOC_l2_009303	BROAD Institute lincRNA (XLOC_l2_009303), lincRNA [TCONS_l2_00017605]
A_33_P3354792	0.0104377	2.62954	down	LOC441179	PREDICTED: Homo sapiens uncharacterized LOC441179 (LOC441179), misc_RNA [XR_112948]	XR_112948
A_21_P0008706	0.0104496	2.14355	down	lnc-NDN-4	LNCipedia lincRNA (lnc-NDN-4), lincRNA [lnc-NDN-4:1]
A_33_P3424636	0.0104915	2.07326	down		T cell receptor beta variable 4-2 [Source:HGNC Symbol;Acc:HGNC:12216] [ENST00000390392]	A25968
A_22_P00009636	0.0105169	2.12756	down		Homo sapiens cDNA clone IMAGE:5270641. [BC040600]	BC040600
A_33_P3312990	0.0105255	2.23169	down	lnc-MARCKS-5	LNCipedia lincRNA (lnc-MARCKS-5), lincRNA [lnc-MARCKS-5:14]
A_21_P0013215	0.0105359	2.4558	down	XLOC_l2_013443	BROAD Institute lincRNA (XLOC_l2_013443), lincRNA [TCONS_l2_00025933]
A_24_P940275	0.010556	2.24267	down	FRMPD4	Homo sapiens FERM and PDZ domain containing 4 (FRMPD4), mRNA [NM_014728]	NM_014728
A_33_P3279392	0.0105875	2.91668	down
A_21_P0005722	0.010605	2.23544	down	NCRNA00249	PREDICTED: Homo sapiens uncharacterized LOC101926947 (NCRNA00249), transcript variant X5, ncRNA [XR_426333]	XR_426333
A_21_P0000923	0.0106533	3.04291	down	lnc-C1orf31-7	Q2Y9B3_NITMU (Q2Y9B3) Flagellar biosynthetic protein FliP precursor, partial (5%) [THC2678689]
A_33_P3242753	0.0106537	2.76433	down
A_22_P00012334	0.0106919	2.26988	down		DA511341 FCBBF3 Homo sapiens cDNA clone FCBBF3028405 5', mRNA sequence [DA511341]	DA511341
A_33_P3379215	0.0107401	2.22851	down		selenophosphate synthetase 2 pseudogene 1 [Source:HGNC Symbol;Acc:HGNC:42165] [ENST00000511618]
A_33_P3230578	0.0107424	2.34301	down
A_23_P125435	0.0107544	2.15247	down	GABRB1	Homo sapiens gamma-aminobutyric acid (GABA) A receptor, beta 1 (GABRB1), mRNA [NM_000812]	NM_000812
A_32_P3955	0.0107608	2.09782	down	C7orf57	Homo sapiens chromosome 7 open reading frame 57 (C7orf57), transcript variant 1, mRNA [NM_001100159]	NM_001100159
A_22_P00016728	0.0108024	2.53564	down	lnc-TRAT1-4	Homo sapiens Spd4 mRNA, complete cds. [DQ275472]	DQ275472
A_22_P00025870	0.0108331	2.13589	down		centrosomal protein 164kDa pseudogene 1 [Source:HGNC Symbol;Acc:HGNC:44988] [ENST00000456938]	BC026193
A_22_P00020455	0.0108423	2.49777	down
A_22_P00006925	0.0108693	2.75944	down	LINC00709	Homo sapiens long intergenic non-protein coding RNA 709 (LINC00709), long non-coding RNA [NR_108039]
A_21_P0004773	0.0108918	2.24622	down	LINC01268	Homo sapiens long intergenic non-protein coding RNA 1268 (LINC01268), long non-coding RNA [NR_038863]	NR_038863
A_21_P0008708	0.0108969	2.20318	down	LOC102723749	PREDICTED: Homo sapiens uncharacterized LOC102723749 (LOC102723749), ncRNA [XR_429489]	XR_429489
A_32_P46571	0.00626378	3.73648	up	RHBDL2	Homo sapiens rhomboid, veinlet-like 2 (Drosophila) (RHBDL2), mRNA [NM_017821]	NM_017821
A_22_P00014967	0.012423	3.61223	up	lnc-SMAD6-1	Homo sapiens cDNA FLJ38816 fis, clone LIVER2007568. [AK096135]	AK096135
A_33_P3327567	0.0109406	2.18604	down	TMEM41A	transmembrane protein 41A [Source:HGNC Symbol;Acc:HGNC:30544] [ENST00000467061]	AK172748
A_33_P3256317	0.010944	2.34824	down	MYT1L-AS1	Homo sapiens MYT1L antisense RNA 1 (MYT1L-AS1), long non-coding RNA [NR_024468]	NR_024468
A_22_P00013293	0.0109823	2.81689	down	LOC157273
A_22_P00019163	0.0110217	2.2238	down	LOC101927273	Homo sapiens uncharacterized LOC101927273 (LOC101927273), long non-coding RNA [NR_110755]	NR_110755
A_21_P0012563	0.0110241	2.08982	down
A_22_P00012526	0.0110305	2.2649	down	LOC101928435	Homo sapiens uncharacterized LOC101928435 (LOC101928435), long non-coding RNA [NR_109962]
A_33_P3341399	0.0110386	4.64278	down	EFCAB5	Homo sapiens EF-hand calcium binding domain 5 (EFCAB5), transcript variant 1, mRNA [NM_198529]	NM_198529
A_23_P139725	0.0110904	2.32616	down		Homo sapiens CAGH1 alternate open reading frame mRNA, complete cds. [U80760]	U80760
A_21_P0005436	0.0461095	3.5938	up	lnc-CHRM2-2	LNCipedia lincRNA (lnc-CHRM2-2), lincRNA [lnc-CHRM2-2:3]
A_22_P00019896	0.0111124	2.11275	down	lnc-KDM5A-3	LNCipedia lincRNA (lnc-KDM5A-3), lincRNA [lnc-KDM5A-3:1]
A_22_P00021923	0.0111278	2.28668	down	lnc-HIATL1-5	LNCipedia lincRNA (lnc-HIATL1-5), lincRNA [lnc-HIATL1-5:1]
A_22_P00021398	0.011129	2.22132	down	lnc-RP11-380D23.1.1-1	LNCipedia lincRNA (lnc-RP11-380D23.1.1-1), lincRNA [lnc-RP11-380D23.1.1-1:1]
A_21_P0011590	0.0111568	2.12171	down	ZNF385C	zinc finger protein 385C [Source:HGNC Symbol;Acc:HGNC:33722] [ENST00000453355]
A_21_P0003670	0.0111686	2.11906	down	LOC100505784	PREDICTED: Homo sapiens uncharacterized LOC100505784 (LOC100505784), ncRNA [XR_109853]	XR_109853
A_33_P3371509	0.0111846	2.10099	down	LL22NC03-75H12.2	Homo sapiens uncharacterized LOC101927722 (LL22NC03-75H12.2), long non-coding RNA [NR_109967]	NR_109967
A_21_P0013390	0.0111896	2.43268	down
A_19_P00803201	0.0112258	3.69746	down	LOC101929826	PREDICTED: Homo sapiens uncharacterized LOC101929826 (LOC101929826), transcript variant X3, ncRNA [XR_426502]	XR_426502
A_21_P0004844	0.0112368	2.36161	down	lnc-CD83-4	LNCipedia lincRNA (lnc-CD83-4), lincRNA [lnc-CD83-4:1]
A_22_P00000226	0.0112407	2.28483	down	lnc-AC005493.1-1	Homo sapiens AAA1 variant III mRNA, complete cds; alternatively spliced. [AY312367]	AY312367
A_33_P3360249	0.0112463	2.70267	down	HCRTR1	Homo sapiens hypocretin (orexin) receptor 1 (HCRTR1), mRNA [NM_001525]	NM_001525
A_22_P00014647	0.0112481	4.40756	down	lnc-SLC19A3-1	Homo sapiens cDNA FLJ43779 fis, clone TESTI2051488. [AK125767]	AK125767
A_33_P3212500	0.0112557	2.17666	down	SEMA3F-AS1	Homo sapiens cDNA FLJ46043 fis, clone SPLEN2042051. [AK127934]	AK127934
A_33_P3418417	0.011274	2.18666	down	SLC3A1	Homo sapiens SLC3A1 variant C (SLC3A1) mRNA, complete cds, alternatively spliced. [DQ023513]	DQ023513
A_21_P0001815	0.0112792	2.16604	down		long intergenic non-protein coding RNA 1105 [Source:HGNC Symbol;Acc:HGNC:26403] [ENST00000431188]
A_22_P00001642	0.011324	2.18609	down	lnc-ASB2-2	EST15501 human nasopharynx Homo sapiens cDNA, mRNA sequence [CD698978]	CD698978
A_22_P00008791	0.011371	2.22819	down	LOC101928650	Homo sapiens uncharacterized LOC101928650 (LOC101928650), long non-coding RNA [NR_125958]	NR_125958
A_23_P207245	0.0113736	2.67118	down	TEKT3	Homo sapiens tektin 3 (TEKT3), mRNA [NM_031898]	NM_031898
A_21_P0006962	0.0113851	2.25008	down	lnc-PRKCQ-1	LNCipedia lincRNA (lnc-PRKCQ-1), lincRNA [lnc-PRKCQ-1:1]
A_33_P3415748	0.00990264	3.57995	up	LOC100129072	Homo sapiens cDNA FLJ41887 fis, clone OCBBF2023643. [AK123881]	AK123881
A_22_P00015145	0.0114059	2.06037	down	LOC101927537	PREDICTED: Homo sapiens uncharacterized LOC101927537 (LOC101927537), ncRNA [XR_245482]	XR_245482
A_21_P0007988	0.0114651	2.00608	down	LINC00437	Homo sapiens long intergenic non-protein coding RNA 437 (LINC00437), long non-coding RNA [NR_126377]	NR_126377
A_23_P346884	0.0115316	2.12552	down	RBPJL	Homo sapiens recombination signal binding protein for immunoglobulin kappa J region-like (RBPJL), transcript variant 1, mRNA [NM_014276]	NM_014276
A_33_P3321258	0.0115474	2.27398	down	lnc-GLP2R-1	Homo sapiens cDNA FLJ25865 fis, clone CBR01927. [AK098731]	AK098731
A_33_P3215550	0.0115613	2.05277	down	LIPJ	Homo sapiens lipase, family member J (LIPJ), mRNA [NM_001010939]	NM_001010939
A_22_P00016606	0.0115699	2.06069	down	LOC730338		XR_242176
A_33_P3285420	0.0115736	2.06143	down	LINC01020	Homo sapiens long intergenic non-protein coding RNA 1020 (LINC01020), long non-coding RNA [NR_026994]	NR_026994
A_22_P00003516	0.0115862	2.01105	down	lnc-CCL18-1	LNCipedia lincRNA (lnc-CCL18-1), lincRNA [lnc-CCL18-1:1]
A_33_P3264416	0.0115991	2.66315	down		T cell receptor beta variable 18 [Source:HGNC Symbol;Acc:HGNC:12193] [ENST00000611520]	HM236769
A_23_P92107	0.011617	2.48303	down	SLC15A2	Homo sapiens solute carrier family 15 (oligopeptide transporter), member 2 (SLC15A2), transcript variant 1, mRNA [NM_021082]	NM_021082
A_22_P00001498	0.0116381	2.22309	down	lnc-ARHGAP10-3	Homo sapiens cDNA FLJ25465 fis, clone TST09279. [AK058194]
A_33_P6820146	0.0116743	2.1682	down	SSPO	Homo sapiens SCO-spondin (SSPO), mRNA [NM_198455]	NM_198455
A_22_P00013221	0.0116917	2.13061	down
A_33_P3251408	0.0116947	2.11873	down
A_23_P63432	0.0280059	3.54793	up	RHBDL2	Homo sapiens rhomboid, veinlet-like 2 (Drosophila) (RHBDL2), mRNA [NM_017821]	NM_017821
A_21_P0010003	0.0117102	2.20606	down	lnc-JAG1-5	LNCipedia lincRNA (lnc-JAG1-5), lincRNA [lnc-JAG1-5:1]
A_21_P0013494	0.011742	2.27022	down	XLOC_l2_014234	BROAD Institute lincRNA (XLOC_l2_014234), lincRNA [TCONS_l2_00027816]
A_21_P0009612	0.0117897	2.27919	down		PREDICTED: Homo sapiens uncharacterized LOC100505797 (LOC100505797), transcript variant X1, ncRNA [XR_172251]	XR_172251
A_21_P0012287	0.0117984	2.27797	down		sphingomyelin phosphodiesterase 4, neutral membrane (neutral sphingomyelinase-3) pseudogene 1 [Source:HGNC Symbol;Acc:HGNC:39673] [ENST00000433066]
A_21_P0012202	0.0118018	2.21742	down	XLOC_l2_009216	BROAD Institute lincRNA (XLOC_l2_009216), lincRNA [TCONS_l2_00017233]
A_22_P00011775	0.0118261	2.5514	down		Homo sapiens cDNA FLJ31539 fis, clone NT2RI2000738. [AK056101]
A_33_P3217364	0.0118274	2.33826	down	SPATA31A3	Homo sapiens SPATA31 subfamily A, member 3 (SPATA31A3), mRNA [NM_001083124]	NM_001083124
A_22_P00018597	0.0118276	2.14095	down
A_21_P0012762	0.0118342	2.3663	down
A_21_P0001645	0.0118485	2.05725	down	lnc-TOMM20-2	LNCipedia lincRNA (lnc-TOMM20-2), lincRNA [lnc-TOMM20-2:7]
A_22_P00008655	0.0118807	2.74707	down	lnc-KIAA0196-1	ALU6_HUMAN (P39193) Alu subfamily SP sequence contamination warning entry, partial (3%) [THC2527764]
A_21_P0002351	0.0119419	2.20609	down	lnc-AC007557.1.1-2	LNCipedia lincRNA (lnc-AC007557.1.1-2), lincRNA [lnc-AC007557.1.1-2:1]
A_23_P20172	0.0119845	2.07665	down	GPR22	Homo sapiens G protein-coupled receptor 22 (GPR22), mRNA [NM_005295]	NM_005295
A_33_P3275280	0.0119924	2.10936	down	LOC440742	PREDICTED: Homo sapiens uncharacterized LOC440742 (LOC440742), misc_RNA [XR_112030]	XR_112030
A_21_P0005430	0.0120366	2.77902	down	lnc-MEST-1	LNCipedia lincRNA (lnc-MEST-1), lincRNA [lnc-MEST-1:1]
A_21_P0004666	0.0120838	2.24587	down		RST12768 Athersys RAGE Library Homo sapiens cDNA, mRNA sequence [BG193634]
A_21_P0012924	0.0120883	2.23958	down	XLOC_l2_012187	BROAD Institute lincRNA (XLOC_l2_012187), lincRNA [TCONS_l2_00023062]
A_21_P0008642	0.0121071	2.24156	down	lnc-RAB8B-1	LNCipedia lincRNA (lnc-RAB8B-1), lincRNA [lnc-RAB8B-1:1]
A_23_P94103	0.0249565	3.5343	up	SCARA5	Homo sapiens scavenger receptor class A, member 5 (SCARA5), mRNA [NM_173833]	NM_173833
A_23_P324304	0.0409866	3.52378	up	ALK	Homo sapiens anaplastic lymphoma receptor tyrosine kinase (ALK), mRNA [NM_004304]	NM_004304
A_23_P380240	0.012167	2.31378	down	CEACAM8	Homo sapiens carcinoembryonic antigen-related cell adhesion molecule 8 (CEACAM8), mRNA [NM_001816]	NM_001816
A_22_P00018883	0.0121755	2.18911	down	AOAH-IT1	Homo sapiens AOAH intronic transcript 1 (non-protein coding) (AOAH-IT1), long non-coding RNA [NR_046764]	NR_046764
A_21_P0000437	0.0121972	2.37411	down	SNORD115-2	Homo sapiens small nucleolar RNA, C/D box 115-2 (SNORD115-2), small nucleolar RNA [NR_003294]	NR_003294
A_21_P0003682	0.0122244	2.24661	down	LOC101928551	Homo sapiens uncharacterized LOC101928551 (LOC101928551), long non-coding RNA [NR_125900]	NR_125900
A_24_P22943	0.0122301	2.57674	down	GIPC3	Homo sapiens GIPC PDZ domain containing family, member 3 (GIPC3), mRNA [NM_133261]	NM_133261
A_32_P29118	0.0123451	2.94605	down	SEMA3D	Homo sapiens sema domain, immunoglobulin domain (Ig), short basic domain, secreted, (semaphorin) 3D (SEMA3D), mRNA [NM_152754]	NM_152754
A_22_P00022664	0.0123543	2.25796	down
A_21_P0013048	0.0123566	2.23747	down	XLOC_l2_012806	BROAD Institute lincRNA (XLOC_l2_012806), lincRNA [TCONS_l2_00024523]
A_21_P0006508	0.0123655	2.08117	down	lnc-ARMCX3-2	LNCipedia lincRNA (lnc-ARMCX3-2), lincRNA [lnc-ARMCX3-2:1]
A_21_P0011282	0.00138687	3.49468	up		long intergenic non-protein coding RNA 1297 [Source:HGNC Symbol;Acc:HGNC:50443] [ENST00000621052]
A_21_P0005999	0.0124195	2.18159	down
A_22_P00013589	0.0124213	2.20382	down
A_33_P3424867	0.0138184	3.4284	up
A_22_P00002955	0.0124451	2.94762	down	OXCT1-AS1	Homo sapiens OXCT1 antisense RNA 1 (OXCT1-AS1), long non-coding RNA [NR_046635]	NR_046635
A_33_P3332150	0.0124471	2.14673	down	APOBEC4	Homo sapiens apolipoprotein B mRNA editing enzyme, catalytic polypeptide-like 4 (putative) (APOBEC4), mRNA [NM_203454]	NM_203454
A_22_P00004308	0.0124656	2.17829	down
A_21_P0011156	0.012492	2.13969	down	XLOC_l2_003839	BROAD Institute lincRNA (XLOC_l2_003839), lincRNA [TCONS_l2_00006985]
A_21_P0012507	0.0124934	2.0522	down	AADACP1	Homo sapiens arylacetamide deacetylase pseudogene 1 (AADACP1), non-coding RNA [NR_026915]
A_22_P00005356	0.0125057	2.01746	down		Homo sapiens mRNA; cDNA DKFZp564I103 (from clone DKFZp564I103). [AL049277]	AL049277
A_21_P0011569	0.0125142	2.12415	down	lnc-LGALS9B-2	LNCipedia lincRNA (lnc-LGALS9B-2), lincRNA [lnc-LGALS9B-2:5]
A_33_P3725324	0.0125414	2.16011	down	USP9Y	Homo sapiens ubiquitin specific peptidase 9, Y-linked (USP9Y), mRNA [NM_004654]	NM_004654
A_33_P3290354	0.0125602	2.30193	down	FNDC1	Homo sapiens fibronectin type III domain containing 1 (FNDC1), mRNA [NM_032532]	NM_032532
A_22_P00011728	0.0126367	2.14983	down
A_21_P0001162	0.0126599	2.31236	down
A_22_P00003001	0.012741	2.18852	down	ELOVL2-AS1	Homo sapiens ELOVL2 antisense RNA 1 (ELOVL2-AS1), transcript variant 1, long non-coding RNA [NR_038962]	NR_038962
A_21_P0010862	0.0127413	2.11051	down	LINC00202-1	long intergenic non-protein coding RNA 202-1 [Source:HGNC Symbol;Acc:HGNC:24672] [ENST00000458084]
A_33_P3352718	0.0128185	2.24272	down	C12orf76	chromosome 12 open reading frame 76 [Source:HGNC Symbol;Acc:HGNC:33790] [ENST00000548936]	BC046185
A_21_P0007308	0.0349661	3.3884	up	lnc-GLB1L2-1	LNCipedia lincRNA (lnc-GLB1L2-1), lincRNA [lnc-GLB1L2-1:9]
A_24_P52887	0.000101854	3.35358	up	ENDOU	Homo sapiens endonuclease, polyU-specific (ENDOU), transcript variant 2, mRNA [NM_006025]	NM_006025
A_21_P0010783	0.0128753	2.21553	down	LINC01344	long intergenic non-protein coding RNA 1344 [Source:HGNC Symbol;Acc:HGNC:50554] [ENST00000420760]
A_21_P0003280	0.0128871	2.1207	down	lnc-DPH3-1	LNCipedia lincRNA (lnc-DPH3-1), lincRNA [lnc-DPH3-1:1]
A_33_P3366662	0.0128972	2.22955	down		T cell receptor alpha variable 10 [Source:HGNC Symbol;Acc:HGNC:12103] [ENST00000390432]	X58737
A_33_P3351416	0.0129298	2.23593	down	SMOC2	Homo sapiens SPARC related modular calcium binding 2 (SMOC2), transcript variant 1, mRNA [NM_022138]	NM_022138
A_22_P00000529	0.0129358	2.20425	down	lnc-AC110373.1-6	LNCipedia lincRNA (lnc-AC110373.1-6), lincRNA [lnc-AC110373.1-6:2]
A_22_P00015663	0.0129781	2.17705	down	LOC101928008	Homo sapiens uncharacterized LOC101928008 (LOC101928008), long non-coding RNA [NR_120539]	NR_120539
A_21_P0008820	0.0129827	4.51314	down	lnc-GOLGA8J-1	LNCipedia lincRNA (lnc-GOLGA8J-1), lincRNA [lnc-GOLGA8J-1:1]
A_21_P0001501	0.0130075	2.2921	down	lnc-DMRTA2-3	LNCipedia lincRNA (lnc-DMRTA2-3), lincRNA [lnc-DMRTA2-3:1]
A_21_P0010835	0.0130164	2.09464	down	LOC729815	PREDICTED: Homo sapiens uncharacterized LOC729815 (LOC729815), misc_RNA [XR_111078]
A_22_P00006841	0.0130347	2.32461	down	lnc-GADD45B-1	LNCipedia lincRNA (lnc-GADD45B-1), lincRNA [lnc-GADD45B-1:1]
A_23_P388061	0.0130425	2.01263	down	DRD1	Homo sapiens dopamine receptor D1 (DRD1), mRNA [NM_000794]	NM_000794
A_22_P00000387	0.0130431	2.22601	down	KLF3-AS1	Homo sapiens KLF3 antisense RNA 1 (KLF3-AS1), long non-coding RNA [NR_026804]	NR_026804
A_22_P00025088	0.0282109	3.23375	up
A_21_P0010201	0.0131443	3.36136	down	lnc-TMEM50B-1	BX101916 Soares_fetal_liver_spleen_1NFLS_S1 Homo sapiens cDNA clone IMAGp998P221062, mRNA sequence [BX101916]
A_22_P00014791	0.0131605	2.27189	down		AGENCOURT_6415764 NIH_MGC_85 Homo sapiens cDNA clone IMAGE:5495752 5', mRNA sequence [BM459219]
A_21_P0006614	0.0131728	2.12761	down	LOC101928298	Homo sapiens uncharacterized LOC101928298 (LOC101928298), long non-coding RNA [NR_120636]
A_21_P0007045	0.0132324	2.97257	down	lnc-GATA3-1	BX393819 Homo sapiens NEUROBLASTOMA COT 25-NORMALIZED Homo sapiens cDNA clone CS0DC004YI01 5-PRIME, mRNA sequence [BX393819]
A_22_P00021360	0.013233	2.81215	down
A_33_P3389704	0.0133115	2.37168	down	CES1	Homo sapiens carboxylesterase 1 (CES1), transcript variant 3, mRNA [NM_001266]	NM_001266
A_21_P0014605	0.0133178	2.20665	down
A_23_P23502	0.0135808	3.21409	up	OR6N1	Homo sapiens olfactory receptor, family 6, subfamily N, member 1 (OR6N1), mRNA [NM_001005185]	NM_001005185
A_21_P0011196	0.00362933	3.21379	up
A_23_P218937	0.000320978	3.20203	up	PCDHGC3	Homo sapiens protocadherin gamma subfamily C, 3 (PCDHGC3), transcript variant 2, mRNA [NM_032402]	NM_032402
A_24_P49427	0.0135999	2.37901	down	NYAP2	Homo sapiens neuronal tyrosine-phosphorylated phosphoinositide-3-kinase adaptor 2 (NYAP2), mRNA [NM_020864]	NM_020864
A_33_P3235900	0.0136048	2.09438	down	LOC100129520	Homo sapiens testis expressed sequence 13-like (LOC100129520), mRNA [NM_001195272]	NM_001195272
A_21_P0012576	0.013616	2.28478	down
A_21_P0006011	0.013626	2.23215	down
A_21_P0003259	0.0136325	2.46208	down	lnc-SERPINI1-9	LNCipedia lincRNA (lnc-SERPINI1-9), lincRNA [lnc-SERPINI1-9:6]
A_21_P0014720	0.013688	2.34868	down	LOC100508631	PREDICTED: Homo sapiens uncharacterized LOC100508631 (LOC100508631), ncRNA [XR_112629]	XR_112629
A_22_P00003438	0.0137229	2.04922	down	lnc-CCDC38-1	Q4TAX3_TETNG (Q4TAX3) Chromosome undetermined SCAF7240, whole genome shotgun sequence, partial (6%) [THC2716029]
A_22_P00006758	0.0137342	2.09244	down	lnc-FTCD-1	AGENCOURT_8843767 NIH_MGC_101 Homo sapiens cDNA clone IMAGE:6455827 5', mRNA sequence [BQ925238]
A_22_P00021795	0.0137428	2.34296	down	MTOR-AS1	Homo sapiens MTOR antisense RNA 1 (MTOR-AS1), long non-coding RNA [NR_046600]	NR_046600
A_21_P0003292	0.0137476	2.54697	down	LOC101929320	PREDICTED: Homo sapiens uncharacterized LOC101929320 (LOC101929320), ncRNA [XR_241526]	XR_241526
A_22_P00006370	0.0137506	2.17541	down
A_19_P00320038	0.0137698	2.23123	down	LINC00574	Homo sapiens long intergenic non-protein coding RNA 574 (LINC00574), long non-coding RNA [NR_026780]	NR_026780
A_33_P3315288	0.0137893	2.16715	down	KRT77	Homo sapiens keratin 77, type II (KRT77), mRNA [NM_175078]	NM_175078
A_33_P3324695	0.0138037	2.27399	down	LOC100506393	Homo sapiens uncharacterized LOC100506393 (LOC100506393), long non-coding RNA [NR_040098]	NR_040098
A_22_P00018188	0.0138176	2.01311	down
A_21_P0011237	0.0382954	3.18073	up	LINC01087	Homo sapiens long intergenic non-protein coding RNA 1087 (LINC01087), long non-coding RNA [NR_108087]	NR_108087
A_33_P3271221	0.0138621	2.25837	down	OR5T1	Homo sapiens olfactory receptor, family 5, subfamily T, member 1 (OR5T1), mRNA [NM_001004745]	NM_001004745
A_33_P3220678	0.0138665	2.38435	down
A_21_P0005797	0.0138671	2.22218	down	lnc-PPP1R3B-2	LNCipedia lincRNA (lnc-PPP1R3B-2), lincRNA [lnc-PPP1R3B-2:2]
A_21_P0003730	0.0138749	2.41583	down	lnc-SEPSECS-1	LNCipedia lincRNA (lnc-SEPSECS-1), lincRNA [lnc-SEPSECS-1:1]
A_22_P00012666	0.0139029	2.4549	down	A2MP1	alpha-2-macroglobulin pseudogene 1 [Source:HGNC Symbol;Acc:HGNC:8] [ENST00000544183]	DA137179
A_33_P3280120	0.013935	2.25568	down		GB
A_22_P00002541	0.0139965	3.81221	down	lnc-C17orf62-2	LNCipedia lincRNA (lnc-C17orf62-2), lincRNA [lnc-C17orf62-2:1]
A_22_P00008784	0.0140265	2.22126	down	lnc-KIF26B-1	BX100611 NCI_CGAP_GC4 Homo sapiens cDNA clone IMAGp998D143932, mRNA sequence [BX100611]	BX100611
A_24_P58673	0.0140529	2.49423	down	REG4	Homo sapiens regenerating islet-derived family, member 4 (REG4), transcript variant 2, mRNA [NM_032044]	NM_032044
A_22_P00011845	0.0140886	2.24715	down	lnc-PHLDB1-1	LNCipedia lincRNA (lnc-PHLDB1-1), lincRNA [lnc-PHLDB1-1:1]
A_33_P3322834	0.0141575	5.29503	down	CSRNP3	Homo sapiens cysteine-serine-rich nuclear protein 3 (CSRNP3), transcript variant 1, mRNA [NM_001172173]	NM_001172173
A_19_P00315519	0.01419	2.25685	down
A_22_P00006820	0.0142366	2.09103	down	LINC00929	Homo sapiens long intergenic non-protein coding RNA 929 (LINC00929), transcript variant 2, long non-coding RNA [NR_038852]	NR_038852
A_21_P0003361	0.014243	2.27793	down	LOC100506827	PREDICTED: Homo sapiens uncharacterized LOC100506827 (LOC100506827), ncRNA [XR_108545]	XR_108545
A_22_P00002219	0.0143052	2.77734	down	lnc-BZRAP1-1	Sequence 48 from Patent WO0220754. [AX721088]	AX721088
A_24_P288779	0.0143332	2.15943	down	XAGE5	Homo sapiens X antigen family, member 5 (XAGE5), mRNA [NM_130775]	NM_130775
A_33_P3302681	0.0143783	2.04334	down	TLE4	transducin-like enhancer of split 4 [Source:HGNC Symbol;Acc:HGNC:11840] [ENST00000455913]
A_22_P00013164	0.014383	2.18694	down
A_21_P0007317	0.0144004	2.36733	down	lnc-SBF2-2	LNCipedia lincRNA (lnc-SBF2-2), lincRNA [lnc-SBF2-2:1]
A_22_P00008520	0.00138911	3.17823	up	LINC01366	Homo sapiens long intergenic non-protein coding RNA 1366 (LINC01366), transcript variant 1, long non-coding RNA [NR_026945]	NR_026945
A_23_P217554	0.0144211	2.33046	down	MAGEA8	Homo sapiens melanoma antigen family A, 8 (MAGEA8), transcript variant 3, mRNA [NM_005364]	NM_005364
A_21_P0010930	0.0144314	2.28369	down	LINC00700	long intergenic non-protein coding RNA 700 [Source:HGNC Symbol;Acc:HGNC:27422] [ENST00000438372]
A_33_P3300172	0.0144394	2.03136	down	SPON2	Homo sapiens cDNA FLJ42615 fis, clone BRACE3014231. [AK124606]	AK124606
A_22_P00001206	0.0144605	2.31846	down	LOC102725145	PREDICTED: Homo sapiens uncharacterized LOC102725145 (LOC102725145), ncRNA [XR_431882]	XR_431882
A_22_P00017635	0.00847226	3.14469	up	lnc-WNT1-2	LNCipedia lincRNA (lnc-WNT1-2), lincRNA [lnc-WNT1-2:4]
A_21_P0003414	0.0144777	2.01994	down		BX093437 Soares_testis_NHT Homo sapiens cDNA clone IMAGp998L133560 ; IMAGE:1409436, mRNA sequence [BX093437]
A_33_P3286739	0.0144832	2.04394	down	N4BP2L1	PREDICTED: Homo sapiens NEDD4 binding protein 2-like 1 (N4BP2L1), transcript variant X1, mRNA [XM_006719890]	XM_006719890
A_33_P3385762	0.01453	2.42721	down	OR52W1	Homo sapiens olfactory receptor, family 52, subfamily W, member 1 (OR52W1), mRNA [NM_001005178]	NM_001005178
A_33_P3359017	0.0145376	2.44449	down	CYP4F2	Homo sapiens cytochrome P450, family 4, subfamily F, polypeptide 2 (CYP4F2), mRNA [NM_001082]	NM_001082
A_21_P0000729	0.0145434	2.29961	down	LINC01568	Homo sapiens long intergenic non-protein coding RNA 1568 (LINC01568), long non-coding RNA [NR_038234]
A_22_P00004071	0.0145632	2.20246	down	lnc-CHURC1-FNTB-1	LNCipedia lincRNA (lnc-CHURC1-FNTB-1), lincRNA [lnc-CHURC1-FNTB-1:1]
A_21_P0012731	0.0145669	2.00478	down	lnc-BMP2K-1	Homo sapiens full length insert cDNA clone YY75G10. [AF088011]
A_21_P0004529	0.0337688	3.14248	up	lnc-SLC25A48-2	LNCipedia lincRNA (lnc-SLC25A48-2), lincRNA [lnc-SLC25A48-2:6]	XM_005276270
A_21_P0008362	0.0147318	3.45028	down	LOC101928767	Homo sapiens uncharacterized LOC101928767 (LOC101928767), long non-coding RNA [NR_110155]	NR_110155
A_21_P0013614	0.0148701	3.23172	down	XLOC_l2_015098	BROAD Institute lincRNA (XLOC_l2_015098), lincRNA [TCONS_l2_00029169]
A_21_P0003898	0.014925	2.11153	down	lnc-ANKRD56-1	LNCipedia lincRNA (lnc-ANKRD56-1), lincRNA [lnc-ANKRD56-1:1]
A_23_P371145	0.0150025	3.07017	up	ADPRHL1	Homo sapiens ADP-ribosylhydrolase like 1 (ADPRHL1), transcript variant 1, mRNA [NM_138430]	NM_138430
A_23_P86599	0.0258558	3.03707	up	DMBT1	Homo sapiens deleted in malignant brain tumors 1 (DMBT1), transcript variant 2, mRNA [NM_007329]	NM_007329
A_33_P3331916	0.0150968	2.76728	down	LINC00545	Homo sapiens long intergenic non-protein coding RNA 545 (LINC00545), long non-coding RNA [NR_103813]
A_22_P00015756	0.0151421	2.26489	down	LOC102725524	PREDICTED: Homo sapiens uncharacterized LOC102725524 (LOC102725524), ncRNA [XR_424911]	XR_424911
A_23_P18672	0.00739603	3.03338	up	GBA3	Homo sapiens glucosidase, beta, acid 3 (gene/pseudogene) (GBA3), transcript variant 1, mRNA [NM_020973]	NM_020973
A_33_P3328883	0.0152477	3.16104	down	HGC6.3	Homo sapiens uncharacterized LOC100128124 (HGC6.3), mRNA [NM_001129895]	NM_001129895
A_21_P0013982	0.0153389	2.125	down		PREDICTED: Homo sapiens uncharacterized LOC100506571 (LOC100506571), mRNA [XM_003119160]	XM_003119160
A_21_P0014519	0.0153701	2.22315	down		ALU1_HUMAN (P39188) Alu subfamily J sequence contamination warning entry, partial (6%) [THC2656750]
A_22_P00017971	0.0154256	2.33847	down			AK091755
A_22_P00006185	0.0154281	2.35961	down	lnc-FAM211A-2	Homo sapiens cDNA FLJ45051 fis, clone BRAWH3022459. [AK126996]	AK126996
A_33_P3362034	0.0154329	2.2252	down	LINC01164	Homo sapiens long intergenic non-protein coding RNA 1164 (LINC01164), long non-coding RNA [NR_038365]	NR_038365
A_21_P0008195	0.0154332	2.28248	down	lnc-SLITRK6-2	LNCipedia lincRNA (lnc-SLITRK6-2), lincRNA [lnc-SLITRK6-2:1]
A_21_P0002317	0.0154449	2.5273	down	lnc-ITGA6-2	LNCipedia lincRNA (lnc-ITGA6-2), lincRNA [lnc-ITGA6-2:1]
A_32_P101779	0.0154946	2.44697	down	SEC14L3	Homo sapiens SEC14-like 3 (S. cerevisiae) (SEC14L3), transcript variant 1, mRNA [NM_174975]	NM_174975
A_22_P00005209	0.0154983	2.53854	down	MIR381HG	Homo sapiens MIR381 host gene (non-protein coding) (MIR381HG), long non-coding RNA [NR_104192]	NR_104192
A_21_P0007091	0.0155083	2.32255	down	lnc-PITRM1-2	LNCipedia lincRNA (lnc-PITRM1-2), lincRNA [lnc-PITRM1-2:1]
A_24_P111147	0.015561	2.84694	down	PCDH15	protocadherin-related 15 [Source:HGNC Symbol;Acc:HGNC:14674] [ENST00000373955]	AL834134
A_33_P3376065	0.0155965	2.07577	down
A_33_P3354424	0.0156666	2.58909	down	TRIM61	Homo sapiens tripartite motif containing 61 (TRIM61), mRNA [NM_001012414]	NM_001012414
A_21_P0000070	0.0156836	2.33376	down	IL1RAP	Homo sapiens interleukin 1 receptor accessory protein (IL1RAP), transcript variant 6, mRNA [NM_001167931]	NM_001167931
A_21_P0001489	0.0157262	2.34207	down	lnc-TRIM62-1	LNCipedia lincRNA (lnc-TRIM62-1), lincRNA [lnc-TRIM62-1:1]
A_22_P00015736	0.0157408	2.3992	down	lnc-TACC2-2	BX111006 Soares_NFL_T_GBC_S1 Homo sapiens cDNA clone IMAGp998K163863, mRNA sequence [BX111006]
A_22_P00020600	0.0157536	2.34351	down	lnc-TTC34-4	LNCipedia lincRNA (lnc-TTC34-4), lincRNA [lnc-TTC34-4:1]
A_22_P00015721	0.0158688	2.0769	down			XM_006720272
A_21_P0008240	0.0159119	2.90361	down	lnc-UCHL3-7	LNCipedia lincRNA (lnc-UCHL3-7), lincRNA [lnc-UCHL3-7:1]
A_24_P85537	0.016065	2.33718	down	MAP3K13	Homo sapiens mitogen-activated protein kinase kinase kinase 13 (MAP3K13), transcript variant 1, mRNA [NM_004721]	NM_004721
A_21_P0006594	0.016068	2.6131	down	TTTY15	Homo sapiens testis-specific transcript, Y-linked 15 (non-protein coding) (TTTY15), long non-coding RNA [NR_001545]	NR_001545
A_32_P165974	0.0161717	2.04082	down	GRM7	Homo sapiens glutamate receptor, metabotropic 7 (GRM7), transcript variant 2, mRNA [NM_181874]	NM_181874
A_21_P0008672	0.0161727	2.00741	down	lnc-CRTC3-1	LNCipedia lincRNA (lnc-CRTC3-1), lincRNA [lnc-CRTC3-1:1]
A_21_P0010052	0.0161765	2.24284	down	lnc-PREX1-2	LNCipedia lincRNA (lnc-PREX1-2), lincRNA [lnc-PREX1-2:2]
A_21_P0008076	0.0163104	3.62012	down	lnc-AL445989.1-11	LNCipedia lincRNA (lnc-AL445989.1-11), lincRNA [lnc-AL445989.1-11:2]
A_21_P0011236	0.0242581	2.8688	up		long intergenic non-protein coding RNA 1297 [Source:HGNC Symbol;Acc:HGNC:50443] [ENST00000620186]
A_21_P0009434	0.0163245	2.31543	down	lnc-USP14-1	LNCipedia lincRNA (lnc-USP14-1), lincRNA [lnc-USP14-1:1]
A_22_P00001421	0.0163961	2.55143	down	LINC01499	Homo sapiens long intergenic non-protein coding RNA 1499 (LINC01499), long non-coding RNA [NR_120584]	NR_120584
A_21_P0001629	0.0164272	2.40704	down	LOC102724046	PREDICTED: Homo sapiens uncharacterized LOC102724046 (LOC102724046), ncRNA [XR_425101]	XR_425101
A_22_P00010419	0.0164575	2.42057	down	lnc-MYOF-1	LNCipedia lincRNA (lnc-MYOF-1), lincRNA [lnc-MYOF-1:1]
A_23_P168368	0.0165026	2.9983	down	C7orf69	Homo sapiens chromosome 7 open reading frame 69 (C7orf69), transcript variant 1, mRNA [NM_025031]	NM_025031
A_21_P0014705	0.0165159	2.25898	down	lnc-TMEM211-1	Homo sapiens cDNA FLJ40309 fis, clone TESTI2029470. [AK097628]	AK097628
A_22_P00007289	0.0166474	2.6685	down	lnc-GPR26-4	LNCipedia lincRNA (lnc-GPR26-4), lincRNA [lnc-GPR26-4:10]
A_22_P00015685	0.0274617	2.8559	up	lnc-SYNC-2	LNCipedia lincRNA (lnc-SYNC-2), lincRNA [lnc-SYNC-2:1]
A_33_P3328390	0.016669	2.57689	down		Homo sapiens cDNA FLJ34594 fis, clone KIDNE2009109. [AK091913]	AK091913
A_21_P0011568	0.0166695	2.7889	down	lnc-LGALS9B-2	LNCipedia lincRNA (lnc-LGALS9B-2), lincRNA [lnc-LGALS9B-2:2]
A_22_P00000896	0.0166832	2.01316	down		PREDICTED: Homo sapiens uncharacterized LOC102723350 (LOC102723350), ncRNA [XR_428766]	XR_428766
A_21_P0005655	0.0167068	2.3717	down	lnc-GATA4-1	LNCipedia lincRNA (lnc-GATA4-1), lincRNA [lnc-GATA4-1:1]
A_33_P3513023	0.016776	2.21222	down		Homo sapiens cDNA FLJ46073 fis, clone TESTI2001364. [AK127961]	AK127961
A_23_P124988	0.0167984	3.31541	down	KCNH4	Homo sapiens potassium channel, voltage gated eag related subfamily H, member 4 (KCNH4), mRNA [NM_012285]	NM_012285
A_33_P3249329	0.0168149	2.39985	down	RPEL1	Homo sapiens ribulose-5-phosphate-3-epimerase-like 1 (RPEL1), mRNA [NM_001143909]	NM_001143909
A_33_P3307945	0.016864	3.71753	down	KIAA2012	Homo sapiens KIAA2012 (KIAA2012), mRNA [NM_001277372]	NM_001277372
A_21_P0006344	0.0168677	2.26218	down	lnc-DMRTA1-7	LNCipedia lincRNA (lnc-DMRTA1-7), lincRNA [lnc-DMRTA1-7:3]
A_21_P0004896	0.0169744	2.06203	down	lnc-BAI3-2	LNCipedia lincRNA (lnc-BAI3-2), lincRNA [lnc-BAI3-2:3]
A_33_P3400918	0.0170235	2.65897	down	DISC1	Homo sapiens disrupted in schizophrenia 1 (DISC1), transcript variant m, mRNA [NM_001164550]	NM_001164550
ERCC-00136_67	0.0170404	2.02717	down
A_21_P0001001	0.0170597	2.31462	down	lnc-KCNC4-1	PREDICTED: Homo sapiens potassium voltage-gated channel, Shaw-related subfamily, member 4 (KCNC4), transcript variant X1, mRNA [XM_006710625]
A_22_P00009503	0.0171037	2.32544	down	NRG1-IT3	Homo sapiens NRG1 intronic transcript 3 (non-protein coding) (NRG1-IT3), long non-coding RNA [NR_047475]	NR_047475
A_22_P00020865	0.0171573	2.26259	down	lnc-GSG1-1	LNCipedia lincRNA (lnc-GSG1-1), lincRNA [lnc-GSG1-1:1]
A_33_P3386566	0.0171975	2.09696	down	AGBL4	ATP/GTP binding protein-like 4 [Source:HGNC Symbol;Acc:HGNC:25892] [ENST00000371836]	BC035739
A_33_P3614348	0.0172947	2.042	down	LOC728868	Homo sapiens cDNA FLJ39341 fis, clone OCBBF2018687. [AK096660]	AK096660
A_21_P0002179	0.0174192	2.9036	down	lnc-KCNS3-1	LNCipedia lincRNA (lnc-KCNS3-1), lincRNA [lnc-KCNS3-1:1]
A_22_P00010569	0.0174696	2.33141	down	lnc-NDEL1-2	LNCipedia lincRNA (lnc-NDEL1-2), lincRNA [lnc-NDEL1-2:1]
A_22_P00005494	0.017506	2.92057	down		zinc finger protein 638 [Source:HGNC Symbol;Acc:HGNC:17894] [ENST00000434786]	XR_109944
A_22_P00003326	0.0175673	2.27564	down	LOC102723895	Homo sapiens uncharacterized LOC102723895 (LOC102723895), long non-coding RNA [NR_120585]	NR_120585
A_22_P00010940	0.0175698	2.08184	down
A_21_P0002629	0.0175766	2.25099	down	lnc-CDK5R2-1	LNCipedia lincRNA (lnc-CDK5R2-1), lincRNA [lnc-CDK5R2-1:1]
A_22_P00005164	0.0175838	2.51716	down
A_23_P416238	0.0176007	3.40509	down	MS4A6E	Homo sapiens membrane-spanning 4-domains, subfamily A, member 6E (MS4A6E), mRNA [NM_139249]	NM_139249
A_21_P0005705	0.0176343	3.31614	down	lnc-CLVS1-3	LNCipedia lincRNA (lnc-CLVS1-3), lincRNA [lnc-CLVS1-3:1]
A_23_P134139	0.000172007	2.82788	up	FABP7	Homo sapiens fatty acid binding protein 7, brain (FABP7), mRNA [NM_001446]	NM_001446
A_21_P0004199	0.00769053	2.77362	up	lnc-NDUFS6-8	LNCipedia lincRNA (lnc-NDUFS6-8), lincRNA [lnc-NDUFS6-8:1]
A_22_P00004497	0.0177696	2.04969	down	lnc-CPPED1-1	LNCipedia lincRNA (lnc-CPPED1-1), lincRNA [lnc-CPPED1-1:1]
A_21_P0003331	0.0177718	2.30443	down			XR_428480
A_22_P00011617	0.0178027	2.04821	down		DA229407 BRAWH3 Homo sapiens cDNA clone BRAWH3024041 5', mRNA sequence [DA229407]	DA229407
A_22_P00014792	0.0178141	2.18777	down	lnc-SLC39A10-3	LNCipedia lincRNA (lnc-SLC39A10-3), lincRNA [lnc-SLC39A10-3:1]
A_21_P0001928	0.0178794	2.44126	down	lnc-TNFAIP6-1	17000532539507 GRN_EB Homo sapiens cDNA 5', mRNA sequence [CN286731]
A_33_P3368303	0.0179243	2.00855	down
A_19_P00322526	0.0179707	2.48754	down	LINC01162	Homo sapiens long intergenic non-protein coding RNA 1162 (LINC01162), long non-coding RNA [NR_126381]
A_21_P0002048	0.0180358	2.19529	down	LINC01121	long intergenic non-protein coding RNA 1121 [Source:HGNC Symbol;Acc:HGNC:49266] [ENST00000427020]	XR_425396
A_32_P213459	0.0180515	3.54455	down	DMRT2	Homo sapiens doublesex and mab-3 related transcription factor 2 (DMRT2), transcript variant 1, mRNA [NM_006557]	NM_006557
A_23_P74723	0.0180655	2.03344	down	TEX35	Homo sapiens testis expressed 35 (TEX35), transcript variant 1, mRNA [NM_032126]	NM_032126
A_21_P0001873	0.00334713	2.73088	up	LOC100507073	Homo sapiens uncharacterized LOC100507073 (LOC100507073), long non-coding RNA [NR_110156]	NR_110156
A_33_P3394995	0.016665	2.72642	up	PREX2	Homo sapiens phosphatidylinositol-3,4,5-trisphosphate-dependent Rac exchange factor 2 (PREX2), transcript variant 2, mRNA [NM_025170]	NM_025170
A_22_P00006279	0.0181427	2.33087	down	lnc-FAM76B-1	DA946029 SPLEN2 Homo sapiens cDNA clone SPLEN2021681 5', mRNA sequence [DA946029]
A_21_P0014600	0.0181766	2.53914	down		AF015825 YisP-like protein {Bacillus subtilis} (exp=0; wgp=1; cg=0), partial (5%) [THC2531780]
A_21_P0008836	0.0182397	2.58927	down	lnc-ZSCAN2-2	Synthetic construct Homo sapiens gateway clone IMAGE:100017125 3' read UBE2Q2 mRNA. [CU676033]
A_33_P3213685	0.0182406	2.61991	down	CAB39L	Homo sapiens calcium binding protein 39-like (CAB39L), transcript variant 4, mRNA [NM_001287339]	NM_001287339
A_33_P3217356	0.0124161	2.70373	up	TRABD2B	Homo sapiens TraB domain containing 2B (TRABD2B), mRNA [NM_001194986]	NM_001194986
A_23_P167493	0.0183345	2.26118	down	CARTPT	Homo sapiens CART prepropeptide (CARTPT), mRNA [NM_004291]	NM_004291
A_21_P0009445	0.0183386	2.31632	down	lnc-AP001496.1-8	LNCipedia lincRNA (lnc-AP001496.1-8), lincRNA [lnc-AP001496.1-8:2]
A_23_P81369	0.00701045	2.68804	up	ADAM19	Homo sapiens ADAM metallopeptidase domain 19 (ADAM19), mRNA [NM_033274]	NM_033274
A_32_P33114	0.0183553	2.30376	down	KLB	Homo sapiens klotho beta (KLB), mRNA [NM_175737]	NM_175737
A_21_P0002466	0.0183645	2.28572	down	lnc-LRRTM1-4	LNCipedia lincRNA (lnc-LRRTM1-4), lincRNA [lnc-LRRTM1-4:1]
A_24_P374461	0.018389	2.4712	down	ZNF804B	Homo sapiens zinc finger protein 804B (ZNF804B), mRNA [NM_181646]	NM_181646
A_33_P3340961	0.0184006	3.12747	down	LOC100132249	Homo sapiens EEN-B2-L4 mRNA, complete cds. [AF036272]	AF036272
A_33_P3861634	0.0041523	2.67427	up	LINC01305	Homo sapiens long intergenic non-protein coding RNA 1305 (LINC01305), long non-coding RNA [NR_038897]	NR_038897
A_22_P00020420	0.018616	2.19682	down	CNTN4-AS1	Homo sapiens CNTN4 antisense RNA 1 (CNTN4-AS1), long non-coding RNA [NR_046554]	NR_046554
A_21_P0008397	0.0188036	2.16818	down	lnc-EIF5-1	LNCipedia lincRNA (lnc-EIF5-1), lincRNA [lnc-EIF5-1:1]
A_33_P3248245	0.0188038	2.45486	down		fs26e07.y1 Human Lens cDNA (Normalized): fs Homo sapiens cDNA clone fs26e07 5', mRNA sequence [CD675678]	CD675678
A_33_P3227706	0.0188155	2.35521	down	OR2Z1	Homo sapiens olfactory receptor, family 2, subfamily Z, member 1 (OR2Z1), mRNA [NM_001004699]	NM_001004699
A_23_P136125	0.0188252	2.45956	down	FGB	Homo sapiens fibrinogen beta chain (FGB), transcript variant 1, mRNA [NM_005141]	NM_005141
A_22_P00002438	0.0188358	2.44369	down	lnc-C14orf57-1	LNCipedia lincRNA (lnc-C14orf57-1), lincRNA [lnc-C14orf57-1:1]
A_21_P0007492	0.0188423	2.29537	down
A_33_P3235876	0.018871	2.33466	down		immunoglobulin heavy variable 3-66 [Source:HGNC Symbol;Acc:HGNC:5619] [ENST00000390632]	AF017464
A_21_P0009929	0.0188835	2.54428	down	lnc-PRND-1	LNCipedia lincRNA (lnc-PRND-1), lincRNA [lnc-PRND-1:1]
A_33_P3357813	0.0189314	2.38939	down	HTR1D	Homo sapiens serotonin 1D receptor (5-HT1D`) mRNA, complete cds. [M81589]	M81589
A_22_P00013323	0.0189847	3.03365	down
A_21_P0001213	0.0190001	2.26121	down	MIR181A1HG	MIR181A1 host gene (non-protein coding) [Source:HGNC Symbol;Acc:HGNC:48659] [ENST00000412162]
A_24_P198178	0.0190195	2.22579	down	CALCA	Homo sapiens calcitonin-related polypeptide alpha (CALCA), transcript variant 3, mRNA [NM_001033953]	NM_001033953
A_33_P3284448	0.0190269	2.25046	down	CPEB2-AS1	Homo sapiens CPEB2 antisense RNA 1 (head to head) (CPEB2-AS1), long non-coding RNA [NR_038857]	NR_038857
A_21_P0007732	0.0191491	2.54012	down	lnc-CCDC59-5	LNCipedia lincRNA (lnc-CCDC59-5), lincRNA [lnc-CCDC59-5:1]
A_21_P0005317	0.0191659	2.2533	down		PREDICTED: Homo sapiens uncharacterized LOC101927473 (LOC101927473), ncRNA [XR_250237]	XR_250237
A_24_P655458	0.0191877	3.34585	down	TREML4	Homo sapiens triggering receptor expressed on myeloid cells-like 4 (TREML4), mRNA [NM_198153]	NM_198153
A_22_P00016085	0.0193196	2.79959	down	lnc-THBS4-3	Q63175_RAT (Q63175) Developmentally regulated protein (Serine incorporator 5), partial (10%) [THC2643182]
A_33_P3302000	0.0193538	2.27211	down	ATXN8OS	Homo sapiens ATXN8 opposite strand (non-protein coding) (ATXN8OS), antisense RNA [NR_002717]	NR_002717
A_33_P3403560	0.0193638	2.25939	down	C1orf185	Homo sapiens chromosome 1 open reading frame 185 (C1orf185), mRNA [NM_001136508]	NM_001136508
A_21_P0005070	0.0194055	2.29466	down	lnc-FBXO5-1	LNCipedia lincRNA (lnc-FBXO5-1), lincRNA [lnc-FBXO5-1:1]
A_21_P0004579	0.0194256	2.04171	down	lnc-NUDCD2-6	LNCipedia lincRNA (lnc-NUDCD2-6), lincRNA [lnc-NUDCD2-6:3]
A_21_P0012479	0.0194267	2.26782	down
A_22_P00014787	0.0194384	3.04444	down	lnc-SLC38A8-6	BX105277 Soares_NFL_T_GBC_S1 Homo sapiens cDNA clone IMAGp998N103858, mRNA sequence [BX105277]	BX105277
A_21_P0008950	0.0194451	2.59504	down	lnc-NDRG4-1	LNCipedia lincRNA (lnc-NDRG4-1), lincRNA [lnc-NDRG4-1:4]
A_33_P3357303	0.0194496	2.35281	down	OR5W2	Homo sapiens olfactory receptor, family 5, subfamily W, member 2 (OR5W2), mRNA [NM_001001960]	NM_001001960
A_33_P3281563	0.0195027	2.58031	down
A_33_P3436935	0.00369905	2.64299	up	LOC284930	Homo sapiens uncharacterized LOC284930 (LOC284930), long non-coding RNA [NR_122046]	NR_122046
A_22_P00007460	0.0196625	2.5849	down	lnc-GTF2A2-1	LNCipedia lincRNA (lnc-GTF2A2-1), lincRNA [lnc-GTF2A2-1:1]
A_32_P536872	0.019713	2.04134	down	TDRD5	Homo sapiens tudor domain containing 5 (TDRD5), transcript variant 3, mRNA [NM_173533]	NM_173533
A_19_P00322333	0.0198083	2.18975	down	LOC101059954	PREDICTED: Homo sapiens uncharacterized LOC101059954 (LOC101059954), ncRNA [XR_172435]	XR_172435
A_21_P0003614	0.0198276	2.47069	down	lnc-POLR2B-5	LNCipedia lincRNA (lnc-POLR2B-5), lincRNA [lnc-POLR2B-5:1]
A_33_P3340852	0.0198278	2.09465	down		immunoglobulin heavy constant epsilon [Source:HGNC Symbol;Acc:HGNC:5522] [ENST00000390541]	S55273
A_21_P0007421	0.0198291	2.49402	down	lnc-RP11-890B15.2.1-3	LNCipedia lincRNA (lnc-RP11-890B15.2.1-3), lincRNA [lnc-RP11-890B15.2.1-3:1]
A_21_P0008328	0.0198751	3.19629	down	lnc-GEMIN2-2	LNCipedia lincRNA (lnc-GEMIN2-2), lincRNA [lnc-GEMIN2-2:1]
A_33_P3389237	0.0199522	2.15035	down	UGT2A1	Homo sapiens UDP glucuronosyltransferase 2 family, polypeptide A1, complex locus (UGT2A1), transcript variant 2, mRNA [NM_001252274]	NM_001252274
A_22_P00019563	0.0199534	2.26406	down	lnc-C14orf126-6	K-EST0168946 L3SNU475s1 Homo sapiens cDNA clone L3SNU475s1-21-E10 5', mRNA sequence [CB121371]	CB121371
A_21_P0014629	0.0199634	2.52788	down	FLJ44838	PREDICTED: Homo sapiens uncharacterized LOC644767 (FLJ44838), misc_RNA [XR_111749]	XR_111749
A_23_P35725	0.0199742	2.3069	down	ANO3	Homo sapiens anoctamin 3 (ANO3), mRNA [NM_031418]	NM_031418
A_33_P3394744	0.0181117	2.63891	up	DMRT2	Homo sapiens doublesex and mab-3 related transcription factor 2 (DMRT2), transcript variant 1, mRNA [NM_006557]	NM_006557
A_33_P3334423	0.0201197	2.54202	down	SPRR2G	Homo sapiens small proline-rich protein 2G (SPRR2G), mRNA [NM_001014291]	NM_001014291
A_21_P0008637	0.0202327	2.68839	down	LINC01413	Homo sapiens long intergenic non-protein coding RNA 1413 (LINC01413), long non-coding RNA [NR_120337]	NR_120337
A_21_P0007295	0.0202708	3.22229	down	LOC101929473	Homo sapiens uncharacterized LOC101929473 (LOC101929473), long non-coding RNA [NR_120578]	NR_120578
A_21_P0010128	0.0203289	2.20808	down	lnc-PPP1R3D-3	LNCipedia lincRNA (lnc-PPP1R3D-3), lincRNA [lnc-PPP1R3D-3:1]
A_22_P00003599	0.0203883	2.74668	down	lnc-CD226-2	LNCipedia lincRNA (lnc-CD226-2), lincRNA [lnc-CD226-2:1]
A_23_P363203	0.0204381	2.15417	down	TCL6	Homo sapiens T-cell leukemia/lymphoma 6 (non-protein coding) (TCL6), long non-coding RNA [NR_028288]	NR_028288
A_21_P0012574	0.0204807	2.31312	down	LOC101929019	Homo sapiens uncharacterized LOC101929019 (LOC101929019), long non-coding RNA [NR_125910]
A_33_P3309725	0.0205446	3.16547	down	OGFRP1	opioid growth factor receptor pseudogene 1 [Source:HGNC Symbol;Acc:HGNC:50511] [ENST00000415205]
A_21_P0008893	0.0205485	3.50732	down
A_23_P214459	0.0205932	2.13962	down	PRPH2	Homo sapiens peripherin 2 (retinal degeneration, slow) (PRPH2), mRNA [NM_000322]	NM_000322
A_21_P0005145	0.0206803	2.77021	down	lnc-C6orf70-5	LNCipedia lincRNA (lnc-C6orf70-5), lincRNA [lnc-C6orf70-5:1]
A_22_P00001128	0.0206925	2.42902	down		Homo sapiens cDNA FLJ36047 fis, clone TESTI2017951. [AK093366]	AK093366
A_32_P394491	0.0207416	2.1409	down	LHFPL3-AS1	Homo sapiens LHFPL3 antisense RNA 1 (LHFPL3-AS1), transcript variant 2, long non-coding RNA [NR_034141]	NR_034141
A_21_P0002387	0.020764	2.20186	down	lnc-CMPK2-12	LNCipedia lincRNA (lnc-CMPK2-12), lincRNA [lnc-CMPK2-12:1]
A_23_P1173	0.0208618	2.54272	down	HABP2	Homo sapiens hyaluronan binding protein 2 (HABP2), transcript variant 1, mRNA [NM_004132]	NM_004132
A_21_P0004487	0.0208728	2.36107	down	lnc-MTRR-4	LNCipedia lincRNA (lnc-MTRR-4), lincRNA [lnc-MTRR-4:2]
A_22_P00013671	0.0209758	2.64074	down	PKNOX2-AS1	Homo sapiens PKNOX2 antisense RNA 1 (head to head) (PKNOX2-AS1), long non-coding RNA [NR_125759]	NR_125759
A_22_P00011624	0.0210211	2.90584	down		Homo sapiens cDNA FLJ23982 fis, clone HEP21251. [AK172821]	AK172821
A_23_P72077	0.021042	2.40644	down	IL12RB2	Homo sapiens interleukin 12 receptor, beta 2 (IL12RB2), transcript variant 1, mRNA [NM_001559]	NM_001559
A_21_P0002827	0.0210593	2.86764	down
A_21_P0010299	0.0211853	2.34933	down	lnc-ICOSLG-3	LNCipedia lincRNA (lnc-ICOSLG-3), lincRNA [lnc-ICOSLG-3:1]
A_22_P00010781	0.0343366	2.61103	up	NKX6-2	NK6 homeobox 2 [Source:HGNC Symbol;Acc:HGNC:19321] [ENST00000368592]
A_33_P6816142	0.0212106	2.46395	down	LOC100507073	Homo sapiens uncharacterized LOC100507073 (LOC100507073), long non-coding RNA [NR_110156]	NR_110156
A_22_P00006056	0.0213057	2.131	down	CFLAR-AS1	Homo sapiens CFLAR antisense RNA 1 (CFLAR-AS1), long non-coding RNA [NR_040030]	NR_040030
A_23_P18452	0.0213173	2.22996	down	CXCL9	Homo sapiens chemokine (C-X-C motif) ligand 9 (CXCL9), mRNA [NM_002416]	NM_002416
A_21_P0008105	0.021404	2.21626	down	lnc-GPC6-1	LNCipedia lincRNA (lnc-GPC6-1), lincRNA [lnc-GPC6-1:1]
A_21_P0005778	0.0214805	2.32335	down	lnc-RHPN1-3	LNCipedia lincRNA (lnc-RHPN1-3), lincRNA [lnc-RHPN1-3:1]
A_21_P0013294	0.021495	2.19741	down
A_33_P3285761	0.00546484	2.5936	up		DB028131 TESTI2 Homo sapiens cDNA clone TESTI2010918 5', mRNA sequence [DB028131]	DB028131
A_22_P00004766	0.0215321	2.25287	down		DB509792 RIKEN full-length enriched human cDNA library, testis Homo sapiens cDNA clone H013017E04 3', mRNA sequence [DB509792]
A_21_P0008238	0.0215712	2.04631	down	lnc-AL445989.1-19	LNCipedia lincRNA (lnc-AL445989.1-19), lincRNA [lnc-AL445989.1-19:4]
A_33_P3241046	0.0215722	2.1061	down
A_21_P0008568	0.0215816	2.16043	down			XR_429516
A_33_P3374162	0.0216039	2.29367	down		T cell receptor beta variable 27 [Source:HGNC Symbol;Acc:HGNC:12208] [ENST00000390399]	AB305921
A_21_P0005080	0.0216558	2.19237	down	DKFZp451B082	Homo sapiens uncharacterized LOC401282 (DKFZp451B082), long non-coding RNA [NR_033862]
A_32_P59010	0.0216605	2.26999	down	TNFAIP8L3	Homo sapiens tumor necrosis factor, alpha-induced protein 8-like 3 (TNFAIP8L3), mRNA [NM_207381]	NM_207381
A_21_P0001380	0.0216797	2.2591	down	lnc-NOS1AP-1	LNCipedia lincRNA (lnc-NOS1AP-1), lincRNA [lnc-NOS1AP-1:1]
A_33_P3248097	0.0217173	2.11172	down	lnc-QKI-3	DA245301 BRAWH3 Homo sapiens cDNA clone BRAWH3043961 5', mRNA sequence [DA245301]
A_23_P28334	0.0217372	3.04002	down	IL18RAP	Homo sapiens interleukin 18 receptor accessory protein (IL18RAP), mRNA [NM_003853]	NM_003853
A_22_P00022083	0.0217713	2.16398	down	lnc-ARCN1-1	EST374586 MAGE resequences, MAGG Homo sapiens cDNA, mRNA sequence [AW962513]	AW962513
A_21_P0001966	0.0218264	2.45086	down	lnc-ATIC-6	LNCipedia lincRNA (lnc-ATIC-6), lincRNA [lnc-ATIC-6:1]
A_33_P3292264	0.0218696	2.80173	down	DISP1	dispatched homolog 1 (Drosophila) [Source:HGNC Symbol;Acc:HGNC:19711] [ENST00000360254]
A_21_P0000409	0.0220394	2.30262	down	SNORD114-12	Homo sapiens small nucleolar RNA, C/D box 114-12 (SNORD114-12), small nucleolar RNA [NR_003205]	NR_003205
A_22_P00004735	0.0220839	2.67219	down	CTNNA2	catenin (cadherin-associated protein), alpha 2 [Source:HGNC Symbol;Acc:HGNC:2510] [ENST00000466387]	AK127226
A_21_P0009090	0.0221238	2.0239	down	lnc-CA5A-3	LNCipedia lincRNA (lnc-CA5A-3), lincRNA [lnc-CA5A-3:1]
A_23_P139740	0.0221274	3.04953	down	PRMT8	Homo sapiens protein arginine methyltransferase 8 (PRMT8), transcript variant 1, mRNA [NM_019854]	NM_019854
ERCC-00120_69	0.0221355	2.12904	down
A_33_P3355468	0.0221413	2.40877	down	LOC100128006	Homo sapiens uncharacterized LOC100128006 (LOC100128006), long non-coding RNA [NR_104607]	NR_104607
A_21_P0008659	0.0150032	2.56383	up	lnc-ANKRD34C-1	LNCipedia lincRNA (lnc-ANKRD34C-1), lincRNA [lnc-ANKRD34C-1:1]
A_23_P44648	0.0221748	2.09328	down	ADAMTS12	Homo sapiens ADAM metallopeptidase with thrombospondin type 1 motif, 12 (ADAMTS12), mRNA [NM_030955]	NM_030955
A_19_P00315905	0.0221939	3.08565	down	LOC102467213	Homo sapiens uncharacterized LOC102467213 (LOC102467213), long non-coding RNA [NR_104671]	NR_104671
A_21_P0014667	0.0222034	2.63382	down
A_21_P0005416	0.0222769	2.32368	down	lnc-C7orf53-1	LNCipedia lincRNA (lnc-C7orf53-1), lincRNA [lnc-C7orf53-1:1]
A_22_P00023017	0.0222925	2.87988	down	lnc-C5orf49-1	LNCipedia lincRNA (lnc-C5orf49-1), lincRNA [lnc-C5orf49-1:1]
A_33_P3244104	0.0223455	2.55604	down	FAM78B	family with sequence similarity 78, member B [Source:HGNC Symbol;Acc:HGNC:13495] [ENST00000435676]	AB593134
A_22_P00024443	0.0280174	2.54829	up
A_21_P0006700	0.0223558	4.13576	down
A_33_P3224800	0.00999573	2.50794	up	NCF1B	neutrophil cytosolic factor 1B pseudogene [Source:HGNC Symbol;Acc:HGNC:32522] [ENST00000435988]
A_22_P00012374	0.02247	2.84045	down	LINC00994	Homo sapiens long intergenic non-protein coding RNA 994 (LINC00994), long non-coding RNA [NR_033978]	NR_033978
A_22_P00011188	0.0225234	2.62765	down	lnc-OIT3-1	LNCipedia lincRNA (lnc-OIT3-1), lincRNA [lnc-OIT3-1:1]
A_21_P0014245	0.0225577	2.62096	down	DKFZp667F0711	PREDICTED: Homo sapiens uncharacterized protein DKFZp667F0711 (DKFZp667F0711), misc_RNA [XR_247499]	XR_247499
A_24_P228796	0.0361562	2.50223	up	GAGE7	Homo sapiens G antigen 7 (GAGE7), mRNA [NM_021123]	NM_021123
A_21_P0003901	0.0226252	2.53401	down		PREDICTED: Homo sapiens uncharacterized LOC101927414 (LOC101927414), transcript variant X4, ncRNA [XR_425780]	XR_425780
A_23_P13493	0.0226355	2.25227	down	OR51E1	Homo sapiens olfactory receptor, family 51, subfamily E, member 1 (OR51E1), mRNA [NM_152430]	NM_152430
A_33_P3217198	0.0226973	2.34954	down	CHODL-AS1	Homo sapiens CHODL antisense RNA 1 (CHODL-AS1), long non-coding RNA [NR_024354]	NR_024354
A_21_P0002951	0.0227949	2.32765	down	lnc-ZNF621-3	LNCipedia lincRNA (lnc-ZNF621-3), lincRNA [lnc-ZNF621-3:1]
A_21_P0004737	0.0227989	2.09203	down
A_24_P115424	0.0228111	2.27647	down	SPAG11B	Homo sapiens sperm associated antigen 11B (SPAG11B), transcript variant A, mRNA [NM_016512]	NM_016512
A_33_P3311373	0.0228362	2.63572	down	LOC100506747	Homo sapiens alpha-1,3-mannosyl-glycoprotein 4-beta-N-acetylglucosaminyltransferase-like protein LOC641515 homolog (LOC100506747), non-coding RNA [NR_036557]	NR_036557
A_22_P00024656	0.0228915	3.41505	down		BX331476 Homo sapiens NEUROBLASTOMA COT 10-NORMALIZED Homo sapiens cDNA clone CS0DB006YM22 5-PRIME, mRNA sequence [BX331476]
A_33_P3403270	0.0228969	2.37378	down	lnc-CCDC33-1	LNCipedia lincRNA (lnc-CCDC33-1), lincRNA [lnc-CCDC33-1:4]
A_22_P00015641	0.0229009	2.28395	down	lnc-SUPT3H-1	LNCipedia lincRNA (lnc-SUPT3H-1), lincRNA [lnc-SUPT3H-1:6]
A_22_P00010005	0.022901	2.21806	down		Homo sapiens cDNA FLJ11009 fis, clone PLACE1003108. [AK001871]
A_33_P3418421	0.0229278	2.05832	down	SLC3A1	Homo sapiens SLC3A1 variant F (SLC3A1) mRNA, complete cds, alternatively spliced. [DQ023516]	DQ023516
A_21_P0010390	0.0229359	2.05376	down	lnc-CECR2-2	LNCipedia lincRNA (lnc-CECR2-2), lincRNA [lnc-CECR2-2:1]
A_22_P00016846	0.022991	2.39429	down	LINC00571	Homo sapiens long intergenic non-protein coding RNA 571 (LINC00571), long non-coding RNA [NR_047500]
A_33_P3334260	0.0229925	2.31123	down	LOC729987	Homo sapiens uncharacterized LOC729987 (LOC729987), long non-coding RNA [NR_046088]	NR_046088
A_22_P00014684	0.0230575	2.69667	down	lnc-SLC25A2-4	LNCipedia lincRNA (lnc-SLC25A2-4), lincRNA [lnc-SLC25A2-4:1]
A_21_P0010653	0.0111076	2.49486	up	XLOC_l2_001097	BROAD Institute lincRNA (XLOC_l2_001097), lincRNA [TCONS_l2_00001507]
A_21_P0014856	0.023091	4.12721	down		CR737597 NCI_CGAP_GCB1 Homo sapiens cDNA clone IMAGp971C2143 ; IMAGE:711882 5', mRNA sequence [CR737597]	CR737597
A_19_P00810751	0.0230943	2.12445	down	lnc-GBP5-2	LNCipedia lincRNA (lnc-GBP5-2), lincRNA [lnc-GBP5-2:3]
A_19_P00322339	0.023159	2.23109	down	LINC00707	Homo sapiens long intergenic non-protein coding RNA 707 (LINC00707), long non-coding RNA [NR_038291]	NR_038291
A_24_P126210	0.0233056	2.39055	down	MRAP	Homo sapiens melanocortin 2 receptor accessory protein (MRAP), transcript variant 1, mRNA [NM_178817]	NM_178817
A_21_P0003330	0.0233311	2.65718	down	LOC728175	Homo sapiens uncharacterized LOC728175 (LOC728175), long non-coding RNA [NR_040108]	NR_040108
A_21_P0011586	0.0233364	2.23189	down		keratin 223 pseudogene [Source:HGNC Symbol;Acc:HGNC:32968] [ENST00000422957]
A_21_P0003684	0.0234835	2.12909	down	lnc-ADAM29-1	cl04g04.z1 Hembase; Erythroid Precursor Cells (LCB:cl library) Homo sapiens cDNA clone cl04g04 5', mRNA sequence [BU655974]
A_21_P0002700	0.0235099	2.42237	down	LOC253573	Homo sapiens uncharacterized LOC253573 (LOC253573), long non-coding RNA [NR_033844]	NR_033844
A_21_P0006096	0.0235465	2.11051	down
A_21_P0001988	0.0117046	2.48012	up		DB452204 RIKEN full-length enriched human cDNA library, testis Homo sapiens cDNA clone H013056J05 5', mRNA sequence [DB452204]
A_21_P0001135	0.0236356	2.36175	down
A_23_P50031	0.023697	2.17838	down	OR3A1	Homo sapiens olfactory receptor, family 3, subfamily A, member 1 (OR3A1), mRNA [NM_002550]	NM_002550
A_21_P0003779	0.0236979	2.5492	down	lnc-INPP4B-1	LNCipedia lincRNA (lnc-INPP4B-1), lincRNA [lnc-INPP4B-1:1]
A_21_P0008817	0.0237092	2.00047	down	lnc-SNURF-5	LNCipedia lincRNA (lnc-SNURF-5), lincRNA [lnc-SNURF-5:2]
A_21_P0009228	0.0183396	2.48004	up	LOC102724831	PREDICTED: Homo sapiens uncharacterized LOC102724831 (LOC102724831), ncRNA [XR_424804]	XR_424804
A_22_P00021191	0.0237474	2.35332	down	lnc-GAS2-1	ALU8_HUMAN (P39195) Alu subfamily SX sequence contamination warning entry, partial (8%) [THC2494478]
A_21_P0013336	0.0238573	2.25204	down	XLOC_l2_013921	BROAD Institute lincRNA (XLOC_l2_013921), lincRNA [TCONS_l2_00026747]
A_22_P00023232	0.023899	3.34182	down
A_22_P00006810	0.0239416	2.3402	down	lnc-GABPA-4	DA726874 NT2RI3 Homo sapiens cDNA clone NT2RI3008974 5', mRNA sequence [DA726874]	XM_003846298
A_21_P0010186	0.0239514	2.39184	down		ALU2_HUMAN (P39189) Alu subfamily SB sequence contamination warning entry, partial (5%) [THC2675390]
A_33_P3351791	0.0239945	2.43185	down
A_23_P74943	0.0240699	2.56568	down	KCNH1	Homo sapiens potassium channel, voltage gated eag related subfamily H, member 1 (KCNH1), transcript variant 1, mRNA [NM_172362]	NM_172362
A_33_P3209170	0.0240724	3.23974	down	CXorf51A	Homo sapiens chromosome X open reading frame 51A (CXorf51A), mRNA [NM_001144064]	NM_001144064
A_21_P0011053	0.0240758	2.49698	down	XLOC_l2_003066	BROAD Institute lincRNA (XLOC_l2_003066), lincRNA [TCONS_l2_00005786]
A_33_P3297808	0.024241	2.06028	down
A_23_P41114	0.00238944	2.47957	up	CSTA	Homo sapiens cystatin A (stefin A) (CSTA), mRNA [NM_005213]	NM_005213
A_33_P3291579	0.0242837	2.1115	down	PAX7	Homo sapiens paired box 7 (PAX7), transcript variant 3, mRNA [NM_001135254]	NM_001135254
A_33_P3366195	0.0242916	2.21992	down	ARNT2	Homo sapiens aryl-hydrocarbon receptor nuclear translocator 2 (ARNT2), mRNA [NM_014862]	NM_014862
A_21_P0009235	0.024307	2.12175	down	lnc-AC003101.1.1-3	LNCipedia lincRNA (lnc-AC003101.1.1-3), lincRNA [lnc-AC003101.1.1-3:1]
A_22_P00015092	0.024351	2.53365	down	FGF13-AS1	Homo sapiens FGF13 antisense RNA 1 (FGF13-AS1), long non-coding RNA [NR_038405]	NR_038405
A_21_P0007331	0.0243626	2.59351	down	lnc-MPPED2-2	LNCipedia lincRNA (lnc-MPPED2-2), lincRNA [lnc-MPPED2-2:1]
A_23_P121665	0.0243733	2.30696	down	SORCS2	Homo sapiens sortilin-related VPS10 domain containing receptor 2 (SORCS2), mRNA [NM_020777]	NM_020777
A_22_P00021207	0.0243937	2.37654	down	lnc-CILP2-1	LNCipedia lincRNA (lnc-CILP2-1), lincRNA [lnc-CILP2-1:1]
A_22_P00018503	0.0244127	3.29706	down	lnc-NLRP12-1	ALU7_HUMAN (P39194) Alu subfamily SQ sequence contamination warning entry, partial (9%) [THC2767577]
A_21_P0002403	0.0244513	2.33628	down	lnc-NTSR2-3	LNCipedia lincRNA (lnc-NTSR2-3), lincRNA [lnc-NTSR2-3:1]
A_21_P0009601	0.0320184	2.44095	up	lnc-VAPA-1	LNCipedia lincRNA (lnc-VAPA-1), lincRNA [lnc-VAPA-1:1]
A_22_P00006080	0.0244924	2.0574	down		DA116199 BRACE3 Homo sapiens cDNA clone BRACE3035472 5', mRNA sequence [DA116199]
A_21_P0002195	0.0244972	2.17521	down	lnc-TTC27-1	LNCipedia lincRNA (lnc-TTC27-1), lincRNA [lnc-TTC27-1:1]
A_22_P00003963	0.0246901	2.40778	down	lnc-CHCHD8-1	LNCipedia lincRNA (lnc-CHCHD8-1), lincRNA [lnc-CHCHD8-1:2]
A_22_P00022739	0.0247522	2.44843	down
A_33_P3252279	0.0248156	2.38199	down
A_22_P00006733	0.0249041	2.12519	down
A_22_P00013274	0.0249176	3.7347	down	LOC101929517	Homo sapiens uncharacterized LOC101929517 (LOC101929517), long non-coding RNA [NR_120581]	NR_120581
A_23_P59738	0.00253294	2.43259	up	MYL7	Homo sapiens myosin, light chain 7, regulatory (MYL7), mRNA [NM_021223]	NM_021223
A_22_P00003692	0.0250236	2.01089	down
A_33_P3220213	0.0250708	3.09	down
A_21_P0001906	0.0250866	2.105	down	FAM138D	family with sequence similarity 138, member D [Source:EntrezGene;Acc:677784] [ENST00000546223]
A_33_P3223712	0.0251054	2.01498	down
A_21_P0013109	0.0251932	2.09943	down	XLOC_l2_013153	BROAD Institute lincRNA (XLOC_l2_013153), lincRNA [TCONS_l2_00024969]
A_22_P00019326	0.0252181	2.50399	down		Homo sapiens cDNA FLJ37257 fis, clone BRAMY2010171. [AK094576]
A_24_P153587	0.0252737	3.49426	down		Homo sapiens cDNA FLJ33842 fis, clone CTONG2005049. [AK091161]	AK091161
A_23_P501985	0.0253524	3.00559	down	CSF2RA	Homo sapiens colony stimulating factor 2 receptor, alpha, low-affinity (granulocyte-macrophage) (CSF2RA), transcript variant 6, mRNA [NM_172249]	NM_172249
A_22_P00017690	0.0253604	2.15696	down	lnc-XCL1-2	LNCipedia lincRNA (lnc-XCL1-2), lincRNA [lnc-XCL1-2:1]
A_33_P3366019	0.0254053	2.499	down	FAM205BP	Homo sapiens family with sequence similarity 205, member B, pseudogene (FAM205BP), non-coding RNA [NR_024481]	NR_024481
A_33_P3264538	0.0254077	3.52006	down	TAB1	Homo sapiens TGF-beta activated kinase 1/MAP3K7 binding protein 1 (TAB1), transcript variant beta, mRNA [NM_153497]	NM_153497
A_21_P0005361	0.0254459	2.5167	down	lnc-IL6-1	LNCipedia lincRNA (lnc-IL6-1), lincRNA [lnc-IL6-1:1]
A_22_P00023507	0.0254522	3.12893	down
A_22_P00014291	0.0255471	2.29348	down	lnc-SERAC1-1	BX117128 Soares_NFL_T_GBC_S1 Homo sapiens cDNA clone IMAGp998H103715, mRNA sequence [BX117128]	BX117128
A_19_P00316846	0.0255708	2.05414	down	lnc-AKR1C2-4	Homo sapiens mRNA; cDNA DKFZp686D15181 (from clone DKFZp686D15181). [CR749391]
A_21_P0010774	0.0235656	2.43032	up	lnc-PPIAL4G-4	Q3SWV3_HUMAN (Q3SWV3) LOC389833 protein (Fragment), partial (8%) [THC2542300]
A_22_P00021886	0.0255945	2.35947	down		VN1R5_GORGO (Q7YRP1) Vomeronasal type-1 receptor 5 (V1r-like receptor 5), partial (6%) [THC2727556]
A_33_P3290853	0.0256442	2.084	down		T cell receptor beta variable 11-2 [Source:HGNC Symbol;Acc:HGNC:12181] [ENST00000471935]	X58796
A_33_P3268294	0.0256804	2.41192	down
A_21_P0014161	0.025688	2.38866	down	LOC100505711	PREDICTED: Homo sapiens uncharacterized LOC100505711 (LOC100505711), transcript variant X2, ncRNA [XR_242019]	XR_242019
A_33_P3242251	0.0256887	2.07325	down		MARCKS-like 1 pseudogene 1 [Source:HGNC Symbol;Acc:HGNC:45239] [ENST00000412473]
A_22_P00006831	0.0257177	2.20356	down	lnc-GABRE-1	PREDICTED: Homo sapiens uncharacterized LOC100507199, transcript variant 1 (LOC100507199), misc_RNA [XR_133565]	XR_133565
A_19_P00800927	0.0257522	2.69812	down	lnc-SLC25A30-1	LNCipedia lincRNA (lnc-SLC25A30-1), lincRNA [lnc-SLC25A30-1:1]
A_23_P337689	0.0258019	2.01308	down	lnc-EIF3M-2	Homo sapiens antisense RNA AS1 (WT1), complete sequence. [DQ289490]	DQ289490
A_22_P00014774	0.0399474	2.41914	up
A_21_P0000660	0.0195646	2.41488	up	LOC100499489	Homo sapiens uncharacterized LOC100499489 (LOC100499489), long non-coding RNA [NR_036533]	NR_036533
A_33_P3250348	0.0259957	2.30125	down	PCDH18	Homo sapiens protocadherin 18 (PCDH18), transcript variant 1, mRNA [NM_019035]	NM_019035
A_33_P3860067	0.02847	2.41182	up		Homo sapiens hypothetical LOC554174, mRNA (cDNA clone MGC:16743 IMAGE:4130428), complete cds. [BC009388]	BC009388
A_33_P3329958	0.0261292	4.52649	down	PYY	Homo sapiens peptide YY (PYY), mRNA [NM_004160]	NM_004160
A_22_P00022061	0.0261586	2.76484	down	lnc-WDR67-1	RST3862 Athersys RAGE Library Homo sapiens cDNA, mRNA sequence [BG184928]	BG184928
A_33_P3280955	0.0261611	2.64496	down	LOC100128079	PREDICTED: Homo sapiens uncharacterized LOC100128079 (LOC100128079), transcript variant X2, misc_RNA [XR_424776]	XR_424776
A_33_P3264193	0.0322542	2.39974	up	OR2D2	Homo sapiens olfactory receptor, family 2, subfamily D, member 2 (OR2D2), mRNA [NM_003700]	NM_003700
A_23_P433855	0.0262547	2.37196	down	RGS4	Homo sapiens regulator of G-protein signaling 4 (RGS4), transcript variant 2, mRNA [NM_005613]	NM_005613
A_32_P48134	0.0324794	2.37879	up	TPTE2P3	Homo sapiens transmembrane phosphoinositide 3-phosphatase and tensin homolog 2 pseudogene 3 (TPTE2P3), non-coding RNA [NR_002793]	NR_002793
A_33_P3441031	0.0264617	2.74927	down	LINC00944	Homo sapiens cDNA clone IMAGE:5267655. [BC038732]	BC038732
A_22_P00007788	0.0264722	2.38563	down	lnc-HNRNPH1-2	qf32a12.x1 Soares_testis_NHT Homo sapiens cDNA clone IMAGE:1751710 3', mRNA sequence [AI149719]	AI149719
A_21_P0006865	0.0265788	3.05968	down	LINC00840	Homo sapiens long intergenic non-protein coding RNA 840 (LINC00840), long non-coding RNA [NR_038268]	NR_038268
A_21_P0009270	0.0266353	2.3724	down	LOC101928205	Homo sapiens uncharacterized LOC101928205 (LOC101928205), long non-coding RNA [NR_110827]	NR_110827
A_33_P3258076	0.0266353	3.59419	down	LOC100129581	Homo sapiens cDNA FLJ43917 fis, clone TESTI4011505. [AK125905]	AK125905
A_33_P3280694	0.0266913	2.95398	down	GSAP	gamma-secretase activating protein [Source:HGNC Symbol;Acc:HGNC:28042] [ENST00000334003]	AL834358
A_21_P0011862	0.0266989	2.36388	down	XLOC_l2_007586	BROAD Institute lincRNA (XLOC_l2_007586), lincRNA [TCONS_l2_00014018]
A_22_P00003924	0.0267078	2.0646	down		UI-E-DW1-ahd-p-10-0-UI.r1 UI-E-DW1 Homo sapiens cDNA clone UI-E-DW1-ahd-p-10-0-UI 5', mRNA sequence [BM693730]	BM693730
A_22_P00006109	0.026708	2.44365	down	lnc-FAM171B-1	HHAGE031693 Human liver regeneration after partial hepatectomy Homo sapiens cDNA, mRNA sequence [DW432963]	DW432963
A_23_P374892	0.0267125	2.0268	down	CES1P1	Homo sapiens carboxylesterase 1 pseudogene 1 (CES1P1), non-coding RNA [NR_003276]	NR_003276
A_23_P127288	0.0267863	2.06207	down	IL2RA	Homo sapiens interleukin 2 receptor, alpha (IL2RA), mRNA [NM_000417]	NM_000417
A_24_P81900	0.0267903	2.09979	down	SLC2A3	Homo sapiens solute carrier family 2 (facilitated glucose transporter), member 3 (SLC2A3), mRNA [NM_006931]	NM_006931
A_22_P00015676	0.0268469	2.16863	down		Q49AT5_HUMAN (Q49AT5) CPXM2 protein, partial (7%) [THC2604186]
A_23_P112086	0.0269195	2.0335	down	DEFA5	Homo sapiens defensin, alpha 5, Paneth cell-specific (DEFA5), mRNA [NM_021010]	NM_021010
A_21_P0013546	0.0269663	2.94363	down	XLOC_l2_014694	BROAD Institute lincRNA (XLOC_l2_014694), lincRNA [TCONS_l2_00028602]
A_21_P0004122	0.0269821	2.01488	down
A_33_P3261468	0.0270237	2.22963	down	SLFN12L	Homo sapiens schlafen family member 12-like (SLFN12L), mRNA [NM_001195790]	NM_001195790
A_33_P3303945	0.0270806	3.70743	down	OR52N4	Homo sapiens olfactory receptor, family 52, subfamily N, member 4 (gene/pseudogene) (OR52N4), mRNA [NM_001005175]	NM_001005175
A_33_P3267059	0.0270888	2.19784	down	SLC9A1	solute carrier family 9, subfamily A (NHE1, cation proton antiporter 1), member 1 [Source:HGNC Symbol;Acc:HGNC:11071] [ENST00000374084]	DB094721
A_22_P00006958	0.0271038	2.41719	down	lnc-GCNT3-1	BJ995728 human hepatoblastoma cDNA Homo sapiens cDNA clone hmft-3130 5', mRNA sequence [BJ995728]	BJ995728
A_22_P00015268	0.0271092	2.31024	down	lnc-SPARCL1-1	LNCipedia lincRNA (lnc-SPARCL1-1), lincRNA [lnc-SPARCL1-1:4]
A_24_P649282	0.0271538	2.23469	down	LUZP2	Homo sapiens leucine zipper protein 2 (LUZP2), transcript variant 1, mRNA [NM_001009909]	NM_001009909
A_23_P369815	0.0272055	2.95749	down	FASLG	Homo sapiens Fas ligand (TNF superfamily, member 6) (FASLG), transcript variant 1, mRNA [NM_000639]	NM_000639
A_22_P00011223	0.0272529	2.37042	down		Homo sapiens clone 24875 mRNA sequence. [AF131788]	AF131788
A_21_P0006446	0.0272718	2.15782	down
A_22_P00010834	0.0273076	2.39876	down	PLCE1-AS1	Homo sapiens PLCE1 antisense RNA 1 (PLCE1-AS1), long non-coding RNA [NR_033969]	NR_033969
A_19_P00321743	0.0274367	2.55322	down	LOC100130938	PREDICTED: Homo sapiens uncharacterized LOC100130938 (LOC100130938), transcript variant X1, ncRNA [XR_110148]	XR_110148
A_22_P00021134	0.0274594	2.16011	down		BX096801 Soares_NFL_T_GBC_S1 Homo sapiens cDNA clone IMAGp998L224010, mRNA sequence [BX096801]
A_33_P3422439	0.0244694	2.37567	up		high mobility group nucleosome binding domain 1 pseudogene 7 [Source:HGNC Symbol;Acc:HGNC:39350] [ENST00000491722]
A_33_P3329922	0.0275527	2.27888	down	CCNYL2	Homo sapiens cyclin Y-like 2, pseudogene (CCNYL2), non-coding RNA [NR_103829]	NR_103829
A_21_P0007453	0.0276325	3.57733	down	lnc-RP11-168K9.2.1-2	LNCipedia lincRNA (lnc-RP11-168K9.2.1-2), lincRNA [lnc-RP11-168K9.2.1-2:2]
A_33_P3417650	0.0276354	2.28915	down	KLK10	Homo sapiens kallikrein-related peptidase 10 (KLK10), transcript variant 1, mRNA [NM_002776]	NM_002776
A_22_P00015968	0.0276501	2.58356	down
A_21_P0010623	0.0277354	3.17049	down	LINC01359	Homo sapiens long intergenic non-protein coding RNA 1359 (LINC01359), long non-coding RNA [NR_119383]	NR_119383
A_21_P0014841	0.0277734	2.03836	down	ADAMTS9-AS1	Homo sapiens ADAMTS9 antisense RNA 1 (ADAMTS9-AS1), transcript variant 1, long non-coding RNA [NR_110150]	NR_110150
A_33_P3318791	0.0278031	2.07578	down	RMST	Homo sapiens rhabdomyosarcoma 2 associated transcript (non-protein coding) (RMST), long non-coding RNA [NR_024037]	NR_024037
A_22_P00008178	0.0278454	2.70688	down	lnc-INPPL1-2	DB049370 TESTI2 Homo sapiens cDNA clone TESTI2038669 5', mRNA sequence [DB049370]	DB049370
A_21_P0010109	0.0279501	2.10278	down	lnc-JAG1-5	LNCipedia lincRNA (lnc-JAG1-5), lincRNA [lnc-JAG1-5:3]
A_22_P00020000	0.0279545	2.03315	down
A_22_P00013239	0.0279722	2.48967	down	lnc-ROBO3-1	RST8048 Athersys RAGE Library Homo sapiens cDNA, mRNA sequence [BG189013]	BG189013
A_33_P3225760	0.0279761	2.36298	down	PCDH18	Homo sapiens protocadherin 18 (PCDH18), transcript variant 2, mRNA [NM_001300828]	NM_001300828
A_33_P3642036	0.0263091	2.36983	up	LOC100289333	Homo sapiens cDNA FLJ35869 fis, clone TESTI2007973. [AK093188]	AK093188
A_24_P261750	0.0128472	2.36687	up	KERA	Homo sapiens keratocan (KERA), mRNA [NM_007035]	NM_007035
A_22_P00014679	0.0280901	2.06798	down	lnc-SLC25A16-3	LNCipedia lincRNA (lnc-SLC25A16-3), lincRNA [lnc-SLC25A16-3:1]
A_33_P3847539	0.0281055	3.10511	down	LINC01483	long intergenic non-protein coding RNA 1483 [Source:HGNC Symbol;Acc:HGNC:51130] [ENST00000433856]	BC094791
A_22_P00002057	0.0281542	2.08426	down	BLCAP	bladder cancer associated protein [Source:HGNC Symbol;Acc:HGNC:1055] [ENST00000447625]
A_22_P00015564	0.0281792	2.97103	down	lnc-STRA6-1	LNCipedia lincRNA (lnc-STRA6-1), lincRNA [lnc-STRA6-1:2]
A_21_P0009153	0.0432847	2.3553	up	LOC102723471	PREDICTED: Homo sapiens uncharacterized LOC102723471 (LOC102723471), ncRNA [XR_424817]	XR_424817
A_33_P3333955	0.0282326	2.33586	down		mesothelin-like [Source:HGNC Symbol;Acc:HGNC:14170] [ENST00000442466]
A_21_P0007581	0.0282646	2.02071	down	lnc-ATXN7L3B-2	LNCipedia lincRNA (lnc-ATXN7L3B-2), lincRNA [lnc-ATXN7L3B-2:2]
A_21_P0005471	0.0283323	2.49991	down	lnc-VWDE-3	LNCipedia lincRNA (lnc-VWDE-3), lincRNA [lnc-VWDE-3:1]
A_21_P0008814	0.0283754	2.12868	down	lnc-C15orf2-2	LNCipedia lincRNA (lnc-C15orf2-2), lincRNA [lnc-C15orf2-2:15]
A_22_P00012158	0.0284	2.15464	down	lnc-POMP-1	Homo sapiens cDNA, FLJ99903. [AK309862]	AK309862
A_21_P0004651	0.0109237	2.34738	up	lnc-DAAM2-3	Q3Y452_HUMAN (Q3Y452) Testis development related protein 1, complete [THC2717314]
A_22_P00007081	0.0284745	2.39273	down	lnc-GLIPR1L1-1	LNCipedia lincRNA (lnc-GLIPR1L1-1), lincRNA [lnc-GLIPR1L1-1:6]
A_22_P00011017	0.0285254	2.94407	down	lnc-NSUN6-6	BX104007 Soares_NFL_T_GBC_S1 Homo sapiens cDNA clone IMAGp998B073960, mRNA sequence [BX104007]
A_21_P0003909	0.0285553	2.07704	down	lnc-RP11-487E13.1.1-1	LNCipedia lincRNA (lnc-RP11-487E13.1.1-1), lincRNA [lnc-RP11-487E13.1.1-1:3]
A_22_P00010044	0.0285907	2.58678	down	lnc-MNX1-2	LNCipedia lincRNA (lnc-MNX1-2), lincRNA [lnc-MNX1-2:1]
A_23_P156261	0.0286677	2.61293	down	GLRA1	Homo sapiens glycine receptor, alpha 1 (GLRA1), transcript variant 2, mRNA [NM_000171]	NM_000171
A_22_P00016930	0.0286839	2.63021	down		EST00103 Image cDNA Library pCMV-SPORT6 Homo sapiens cDNA clone IMAGE:3925213, mRNA sequence [CB751600]
A_23_P9883	0.0181424	2.34537	up	NLRP3	Homo sapiens NLR family, pyrin domain containing 3 (NLRP3), transcript variant 3, mRNA [NM_001079821]	NM_001079821
A_22_P00025019	0.0287788	3.45944	down
A_21_P0007380	0.0288349	2.25886	down	lnc-FAM181B-3	LNCipedia lincRNA (lnc-FAM181B-3), lincRNA [lnc-FAM181B-3:1]
A_22_P00024925	0.028899	2.22452	down	FANK1-AS1	Homo sapiens FANK1 antisense RNA 1 (FANK1-AS1), long non-coding RNA [NR_102707]	NR_102707
A_33_P3323486	0.0290031	2.45029	down		Synthetic construct DNA, clone: pF1KE0827, Homo sapiens OR4A13P gene for Putative olfactory receptor, family 4, subfamily A, member 13, without stop codon, in Flexi system. [AB529256]	AB529256
A_32_P795513	0.0290099	3.04726	down	LMOD3	leiomodin 3 (fetal) [Source:HGNC Symbol;Acc:HGNC:6649] [ENST00000420581]	AK057852
A_33_P3315470	0.0310181	2.34108	up	LINC01018	Homo sapiens long intergenic non-protein coding RNA 1018 (LINC01018), transcript variant 1, long non-coding RNA [NR_024424]	NR_024424
A_22_P00017620	0.0290865	2.25391	down		Homo sapiens cDNA FLJ43871 fis, clone TESTI4008401. [AK125859]	AK125859
A_21_P0005667	0.0290974	2.77822	down	lnc-ATP6V1B2-5	LNCipedia lincRNA (lnc-ATP6V1B2-5), lincRNA [lnc-ATP6V1B2-5:5]
A_23_P73429	0.00655505	2.33842	up	HCLS1	Homo sapiens hematopoietic cell-specific Lyn substrate 1 (HCLS1), transcript variant 1, mRNA [NM_005335]	NM_005335
A_33_P3319406	0.0410145	2.31387	up	ARHGAP21	Rho GTPase activating protein 21 [Source:HGNC Symbol;Acc:HGNC:23725] [ENST00000376410]	BX537570
A_33_P3314407	0.0294373	2.16781	down	ENO4	Homo sapiens enolase family member 4 (ENO4), mRNA [NM_001242699]	NM_001242699
A_21_P0006374	0.0294554	2.28667	up	lnc-C9orf86-1	LNCipedia lincRNA (lnc-C9orf86-1), lincRNA [lnc-C9orf86-1:1]
A_23_P49849	0.0294571	2.15376	down	SEZ6	Homo sapiens seizure related 6 homolog (mouse) (SEZ6), transcript variant 1, mRNA [NM_178860]	NM_178860
A_23_P80508	0.029486	2.24447	down	PLSCR2	Homo sapiens phospholipid scramblase 2 (PLSCR2), transcript variant 3, mRNA [NM_020359]	NM_020359
A_33_P3334150	0.0295302	3.2363	down		olfactory receptor, family 8, subfamily F, member 1 pseudogene [Source:HGNC Symbol;Acc:HGNC:14691] [ENST00000425243]
A_22_P00023860	0.0295545	2.78537	down	FGF14-AS1	Homo sapiens FGF14 antisense RNA 1 (FGF14-AS1), long non-coding RNA [NR_125912]	NR_125912
A_33_P3288574	0.0295706	2.08762	down	KRTAP10-11	Homo sapiens keratin associated protein 10-11 (KRTAP10-11), mRNA [NM_198692]	NM_198692
A_22_P00003340	0.0152214	2.27875	up	lnc-CATSPERB-1	Homo sapiens cDNA FLJ11511 fis, clone HEMBA1002189. [AK021573]	AK021573
A_22_P00017883	0.0296442	2.42881	down	lnc-ZFAND2A-1	LNCipedia lincRNA (lnc-ZFAND2A-1), lincRNA [lnc-ZFAND2A-1:1]
A_21_P0014507	0.0296639	4.38113	down
A_23_P19723	0.0296717	2.76342	down	BMP5	Homo sapiens bone morphogenetic protein 5 (BMP5), mRNA [NM_021073]	NM_021073
A_21_P0005315	0.0297081	2.5687	down	lnc-MAGI2-1	LNCipedia lincRNA (lnc-MAGI2-1), lincRNA [lnc-MAGI2-1:1]
A_23_P410040	0.0297633	2.32205	down	KCNH7	Homo sapiens potassium channel, voltage gated eag related subfamily H, member 7 (KCNH7), transcript variant 2, mRNA [NM_173162]	NM_173162
A_22_P00017326	0.0298442	4.40649	down	lnc-USP35-2	LNCipedia lincRNA (lnc-USP35-2), lincRNA [lnc-USP35-2:1]
A_21_P0002343	0.0299636	2.38844	down	lnc-SPAG16-1	LNCipedia lincRNA (lnc-SPAG16-1), lincRNA [lnc-SPAG16-1:1]
A_33_P3217845	0.0299919	2.02634	down	TMPRSS11A	Homo sapiens transmembrane protease, serine 11A (TMPRSS11A), transcript variant 1, mRNA [NM_182606]	NM_182606
A_33_P3326827	0.0300245	2.82861	down
A_22_P00000924	0.0300761	2.98428	down	LOC101929549	Homo sapiens uncharacterized LOC101929549 (LOC101929549), long non-coding RNA [NR_110112]	NR_110112
A_33_P3370692	0.0300841	3.24169	down		translocase of outer mitochondrial membrane 22 homolog (yeast) pseudogene 3 [Source:HGNC Symbol;Acc:HGNC:38739] [ENST00000498134]
A_33_P3354201	0.0300997	2.56152	down	DEFB114	Homo sapiens defensin, beta 114 (DEFB114), mRNA [NM_001037499]	NM_001037499
A_21_P0007107	0.0301603	2.54476	down		PREDICTED: Homo sapiens uncharacterized LOC102723350 (LOC102723350), ncRNA [XR_424136]	XR_424136
A_21_P0002765	0.0301642	2.56484	down
A_21_P0010990	0.0301713	3.23061	down	XLOC_l2_002433	BROAD Institute lincRNA (XLOC_l2_002433), lincRNA [TCONS_l2_00004705]
A_21_P0002244	0.0302299	2.59254	down	lnc-REG3G-3	LNCipedia lincRNA (lnc-REG3G-3), lincRNA [lnc-REG3G-3:2]
A_23_P145978	0.0302947	2.80243	down	VIPR2	Homo sapiens vasoactive intestinal peptide receptor 2 (VIPR2), mRNA [NM_003382]	NM_003382
A_22_P00001360	0.0303404	2.56372	down	MIR3976HG	Homo sapiens MIR3976 host gene (non-protein coding) (MIR3976HG), long non-coding RNA [NR_038839]	NR_038839
A_21_P0005486	0.0303831	2.04567	down	lnc-HOXA13-1	Q3KII3_PSEPF (Q3KII3) Inner-membrane translocator, partial (6%) [THC2773766]
A_22_P00005961	0.0304409	2.00879	down	lnc-EXTL3-2	LNCipedia lincRNA (lnc-EXTL3-2), lincRNA [lnc-EXTL3-2:1]
A_33_P3746549	0.0304442	2.11857	down	PLEKHG4B	Homo sapiens pleckstrin homology domain containing, family G (with RhoGef domain) member 4B (PLEKHG4B), mRNA [NM_052909]	NM_052909
A_21_P0014474	0.0304891	2.04432	down
A_22_P00009452	0.0304963	2.32155	down	lnc-MAB21L2-1	Homo sapiens cDNA FLJ39676 fis, clone SMINT2009832. [AK096995]	AK096995
A_21_P0000612	0.0304989	2.41348	down	ANKRD30BP3	Homo sapiens ankyrin repeat domain 30B pseudogene 3 (ANKRD30BP3), non-coding RNA [NR_033891]	NR_033891
A_24_P930756	0.0305237	2.16398	down	SCML4	sex comb on midleg-like 4 (Drosophila) [Source:HGNC Symbol;Acc:HGNC:21397] [ENST00000459992]	AK074125
A_21_P0012483	0.0305585	2.24765	down	XLOC_l2_010511	BROAD Institute lincRNA (XLOC_l2_010511), lincRNA [TCONS_l2_00019712]
A_21_P0010037	0.0305976	2.0694	down	LOC102724950	PREDICTED: Homo sapiens uncharacterized LOC102724950 (LOC102724950), ncRNA [XR_425240]	XR_425240
A_33_P3382324	0.030606	2.10197	down	TPSD1	Homo sapiens tryptase delta 1 (TPSD1), mRNA [NM_012217]	NM_012217
A_21_P0001562	0.0306788	2.4061	down	lnc-AMY1B-1	LNCipedia lincRNA (lnc-AMY1B-1), lincRNA [lnc-AMY1B-1:1]
A_21_P0004911	0.0307314	2.42787	down	lnc-KLHL32-4	LNCipedia lincRNA (lnc-KLHL32-4), lincRNA [lnc-KLHL32-4:2]
A_23_P340617	0.0307469	3.58182	down	GRIA2	Homo sapiens glutamate receptor, ionotropic, AMPA 2 (GRIA2), transcript variant 1, mRNA [NM_000826]	NM_000826
A_21_P0006833	0.0307944	2.39902	down	lnc-ITIH2-1	602659169F1 NCI_CGAP_Skn3 Homo sapiens cDNA clone IMAGE:4802393 5', mRNA sequence [BG698024]
A_33_P3313366	0.0308036	2.65885	down	OR2B3	Homo sapiens olfactory receptor, family 2, subfamily B, member 3 (OR2B3), mRNA [NM_001005226]	NM_001005226
A_22_P00001788	0.0224134	2.27403	up	lnc-ATP4B-1	Homo sapiens cDNA FLJ39037 fis, clone NT2RP7008544. [AK096356]	AK096356
A_33_P3406547	0.031043	2.09045	down
A_21_P0006832	0.0310724	2.4258	down	lnc-ITIH2-4	LNCipedia lincRNA (lnc-ITIH2-4), lincRNA [lnc-ITIH2-4:1]
A_21_P0002460	0.0311583	2.8001	down	lnc-RAB11FIP5-1	LNCipedia lincRNA (lnc-RAB11FIP5-1), lincRNA [lnc-RAB11FIP5-1:1]
A_22_P00025960	0.0311633	2.44704	down	lnc-IFT140-2	LNCipedia lincRNA (lnc-IFT140-2), lincRNA [lnc-IFT140-2:1]
A_33_P3356371	0.0134768	2.27349	up		Homo sapiens cDNA FLJ45867 fis, clone OCBBF3003745. [AK127766]	AK127766
A_23_P47967	0.0311859	2.3034	down	LHX5	Homo sapiens LIM homeobox 5 (LHX5), mRNA [NM_022363]	NM_022363
A_23_P116741	0.0312332	2.5357	down	PIWIL1	Homo sapiens piwi-like RNA-mediated gene silencing 1 (PIWIL1), transcript variant 1, mRNA [NM_004764]	NM_004764
A_33_P3390960	0.0313228	2.63224	down	PSMG4	Homo sapiens cDNA FLJ38364 fis, clone FEBRA2000909. [AK095683]	AK095683
A_21_P0000727	0.0313889	2.41602	down	LINC01010	Homo sapiens long intergenic non-protein coding RNA 1010 (LINC01010), transcript variant 1, long non-coding RNA [NR_038216]	NR_038216
A_22_P00020204	0.0313983	3.11351	down	LINC00601	Homo sapiens long intergenic non-protein coding RNA 601 (LINC00601), long non-coding RNA [NR_073453]
A_22_P00019468	0.016312	2.25854	up	lnc-MIXL1-2	BC034563 ACBD3 protein {Homo sapiens} (exp=-1; wgp=0; cg=0), partial (17%) [THC2682346]
A_22_P00016124	0.0315803	2.16043	down	lnc-TIGD1L2-2	Homo sapiens cDNA FLJ34334 fis, clone FEBRA2009327. [AK091653]	AK091653
A_33_P3358277	0.0315972	2.34007	down	KCNK1	potassium channel, subfamily K, member 1 [Source:HGNC Symbol;Acc:HGNC:6272] [ENST00000366620]	AK090902
A_21_P0009425	0.0316012	2.62153	down	LOC101928167	Homo sapiens uncharacterized LOC101928167 (LOC101928167), long non-coding RNA [NR_110800]	NR_110800
A_22_P00005875	0.0316207	2.43167	down	SYNE1-AS1	Homo sapiens SYNE1 antisense RNA 1 (SYNE1-AS1), long non-coding RNA [NR_120501]	NR_120501
A_32_P74579	0.0078753	2.25055	up	GAS2L2	Homo sapiens growth arrest-specific 2 like 2 (GAS2L2), mRNA [NM_139285]	NM_139285
A_22_P00012000	0.0317171	2.25927	down	lnc-PLCD1-1	LNCipedia lincRNA (lnc-PLCD1-1), lincRNA [lnc-PLCD1-1:4]
A_33_P3409544	0.0317381	2.15127	down
A_33_P3335614	0.0317681	2.02598	down	LINC00696	Homo sapiens long intergenic non-protein coding RNA 696 (LINC00696), long non-coding RNA [NR_027331]	NR_027331
A_22_P00025194	0.031813	2.42951	down	LOC101928453	Homo sapiens uncharacterized LOC101928453 (LOC101928453), long non-coding RNA [NR_120638]	NR_120638
A_33_P3294078	0.0318304	2.45868	down
A_23_P325654	0.0318619	2.49566	down	TRIM42	Homo sapiens tripartite motif containing 42 (TRIM42), mRNA [NM_152616]	NM_152616
A_33_P3225552	0.0133357	2.20472	up		Homo sapiens PRO1405 mRNA, complete cds. [AF132198]	AF132198
A_21_P0006868	0.0320142	2.4209	down	lnc-TMEM72-1	LNCipedia lincRNA (lnc-TMEM72-1), lincRNA [lnc-TMEM72-1:1]
A_21_P0000683	0.0144166	2.19778	up	LOC100287632	Homo sapiens selenoprotein K pseudogene (LOC100287632), non-coding RNA [NR_037662]
A_21_P0003880	0.0320794	2.79641	down	lnc-FRG1-4	LNCipedia lincRNA (lnc-FRG1-4), lincRNA [lnc-FRG1-4:5]
A_22_P00023904	0.023079	2.1766	up	lnc-GPR182-1	Q6LAJ3_HUMAN (Q6LAJ3) G-protein coupled receptor, partial (13%) [THC2667154]
A_21_P0012001	0.0324142	2.49798	down
A_33_P3297630	0.0324225	2.11567	down	LOC729966	Homo sapiens uncharacterized LOC729966 (LOC729966), non-coding RNA [NR_036575]	NR_036575
A_22_P00000636	0.032426	2.705	down
A_21_P0007938	0.0324295	2.65813	down	lnc-DLEU1-1	LNCipedia lincRNA (lnc-DLEU1-1), lincRNA [lnc-DLEU1-1:1]
A_23_P167298	0.0096392	2.17186	up	C4orf17	Homo sapiens chromosome 4 open reading frame 17 (C4orf17), mRNA [NM_032149]	NM_032149
A_33_P3311974	0.0324934	2.37197	down	PROX2	Homo sapiens prospero homeobox 2 (PROX2), transcript variant 1, mRNA [NM_001243007]	NM_001243007
A_33_P3253538	0.0324979	2.80462	down	LRRC14B	Homo sapiens leucine rich repeat containing 14B (LRRC14B), mRNA [NM_001080478]	NM_001080478
A_22_P00013856	0.0326919	2.01492	down	lnc-RPL7-2	LNCipedia lincRNA (lnc-RPL7-2), lincRNA [lnc-RPL7-2:1]
A_23_P369237	0.0327067	2.03808	down	ADIPOQ	Homo sapiens adiponectin, C1Q and collagen domain containing (ADIPOQ), transcript variant 2, mRNA [NM_004797]	NM_004797
A_21_P0007849	0.0328459	2.19213	down	lnc-RP11-552I14.1.1-1	LNCipedia lincRNA (lnc-RP11-552I14.1.1-1), lincRNA [lnc-RP11-552I14.1.1-1:5]
A_33_P3313125	0.0328829	2.24626	down	lnc-FAM189A2-1	LNCipedia lincRNA (lnc-FAM189A2-1), lincRNA [lnc-FAM189A2-1:1]
A_22_P00009352	0.0329295	2.80036	down
A_21_P0004155	0.0329416	2.1433	down
A_22_P00017481	0.0330032	2.17444	down	LOC284798	Homo sapiens uncharacterized LOC284798 (LOC284798), transcript variant 1, long non-coding RNA [NR_027091]	NR_027091
A_24_P187799	0.0121289	2.16549	up	CPED1	Homo sapiens cadherin-like and PC-esterase domain containing 1 (CPED1), transcript variant 1, mRNA [NM_024913]	NM_024913
A_33_P3382217	0.0330363	2.31581	down	KIF3A	Homo sapiens kinesin family member 3A (KIF3A), transcript variant 1, mRNA [NM_001300791]	NM_001300791
A_22_P00015300	0.033167	2.40053	down	LOC101927817	Homo sapiens uncharacterized LOC101927817 (LOC101927817), transcript variant 1, long non-coding RNA [NR_110931]	NR_110931
A_21_P0009473	0.0393256	2.16295	up	lnc-KIAA1328-1	LNCipedia lincRNA (lnc-KIAA1328-1), lincRNA [lnc-KIAA1328-1:1]
A_21_P0012168	0.0332519	2.42875	down	LOC102724188	Homo sapiens uncharacterized LOC102724188 (LOC102724188), long non-coding RNA [NR_110544]
A_23_P8716	0.0332783	2.32058	down	OR2F1	Homo sapiens olfactory receptor, family 2, subfamily F, member 1 (gene/pseudogene) (OR2F1), mRNA [NM_012369]	NM_012369
A_33_P3773200	0.03328	2.39081	down	LOC285766	Homo sapiens uncharacterized LOC285766 (LOC285766), long non-coding RNA [NR_126020]	NR_126020
A_23_P391844	0.0332927	2.25301	down	CXorf22	Homo sapiens chromosome X open reading frame 22 (CXorf22), mRNA [NM_152632]	NM_152632
A_22_P00003496	0.0333125	2.36972	down	LOC101928354	PREDICTED: Homo sapiens uncharacterized LOC101928354 (RP11-330A16.1), ncRNA [XR_241980]	XR_241980
A_21_P0002101	0.033317	2.87912	down		CR744069 Soares_testis_NHT Homo sapiens cDNA clone IMAGp971M1544 ; IMAGE:726737 5', mRNA sequence [CR744069]
A_21_P0003146	0.0333799	2.38008	down	lnc-CBLB-5	LNCipedia lincRNA (lnc-CBLB-5), lincRNA [lnc-CBLB-5:2]
A_24_P168925	0.0334682	2.6594	down	CHRDL1	Homo sapiens chordin-like 1 (CHRDL1), transcript variant 1, mRNA [NM_001143981]	NM_001143981
A_22_P00013598	0.0335085	2.91912	down
A_33_P7299171	0.0335441	2.092	down	AADAC	Homo sapiens arylacetamide deacetylase (AADAC), mRNA [NM_001086]	NM_001086
A_22_P00010709	0.0335962	2.3008	down	lnc-NFX1-1	ng16d12.s1 NCI_CGAP_Lip2 Homo sapiens cDNA clone IMAGE:929591 similar to contains element MER22 repetitive element ;, mRNA sequence [AA491841]	AA491841
A_22_P00013790	0.0337187	2.97459	down	LINC00599	Homo sapiens long intergenic non-protein coding RNA 599 (LINC00599), long non-coding RNA [NR_024281]	NR_024281
A_33_P3814473	0.0337285	2.06219	down	TMSB4XP1	601859229F1 NIH_MGC_58 Homo sapiens cDNA clone IMAGE:4069735 5', mRNA sequence [BF248073]	BF248073
A_22_P00014241	0.0337626	2.81586	down		Q9N083_MACFA (Q9N083) Unnamed portein product, partial (39%) [THC2709617]
A_21_P0004064	0.0023519	2.15974	up
A_22_P00003693	0.0338594	2.60821	down	LOC101927650	Homo sapiens uncharacterized LOC101927650 (LOC101927650), long non-coding RNA [NR_110918]	NR_110918
A_33_P3363933	0.0371908	2.15355	up	FCRL6	Homo sapiens Fc receptor-like 6 (FCRL6), transcript variant 2, mRNA [NM_001284217]	NM_001284217
A_21_P0000522	0.0338979	2.04245	down	LINC00486	Homo sapiens long intergenic non-protein coding RNA 486 (LINC00486), transcript variant 2, long non-coding RNA [NR_027099]
A_21_P0008015	0.0340095	2.44863	down		long intergenic non-protein coding RNA 391 [Source:HGNC Symbol;Acc:HGNC:42719] [ENST00000433569]
A_21_P0012014	0.0340653	3.24963	down	lnc-ZAP70-2	LNCipedia lincRNA (lnc-ZAP70-2), lincRNA [lnc-ZAP70-2:4]
A_23_P309950	0.0341164	2.05373	down	FAM178A	family with sequence similarity 178, member A [Source:HGNC Symbol;Acc:HGNC:17814] [ENST00000370271]	AL833126
A_21_P0004283	0.0341855	2.26043	down	lnc-AC011366.3.1-1	LNCipedia lincRNA (lnc-AC011366.3.1-1), lincRNA [lnc-AC011366.3.1-1:1]
A_23_P79015	0.00740101	2.14948	up	SCN1B	Homo sapiens sodium channel, voltage gated, type I beta subunit (SCN1B), transcript variant b, mRNA [NM_199037]	NM_199037
A_32_P49867	0.0428386	2.14609	up	LRCOL1	Homo sapiens leucine rich colipase-like 1 (LRCOL1), mRNA [NM_001195520]	NM_001195520
A_22_P00000239	0.0343528	2.76156	down	lnc-AC006035.2-5	LNCipedia lincRNA (lnc-AC006035.2-5), lincRNA [lnc-AC006035.2-5:1]
A_21_P0012755	0.0343554	2.0106	down		Homo sapiens cDNA FLJ37590 fis, clone BRCOC2006270. [AK094909]
A_23_P303671	0.0343579	2.29949	down	ECM2	Homo sapiens extracellular matrix protein 2, female organ and adipocyte specific (ECM2), transcript variant 1, mRNA [NM_001393]	NM_001393
A_22_P00011745	0.0344209	2.37047	down	LINC01107	Homo sapiens long intergenic non-protein coding RNA 1107 (LINC01107), long non-coding RNA [NR_037809]	NR_037809
A_21_P0012749	0.0345309	2.03583	down	LINC00499	long intergenic non-protein coding RNA 499 [Source:HGNC Symbol;Acc:HGNC:43436] [ENST00000515282]
A_33_P3423320	0.0345793	2.17562	down		olfactory receptor, family 8, subfamily J, member 2 (gene/pseudogene) [Source:HGNC Symbol;Acc:HGNC:15311] [ENST00000533152]
A_33_P3289150	0.0346841	2.542	down	HBB	hemoglobin, beta [Source:HGNC Symbol;Acc:HGNC:4827] [ENST00000380315]
A_22_P00002191	0.0347407	2.63645	down	TXNDC12-AS1	Homo sapiens TXNDC12 antisense RNA 1 (TXNDC12-AS1), long non-coding RNA [NR_126385]	NR_126385
A_21_P0003276	0.0347613	2.82627	down	lnc-LRRC33-1	LNCipedia lincRNA (lnc-LRRC33-1), lincRNA [lnc-LRRC33-1:1]
A_33_P3338006	0.0348004	2.05458	down		zinc finger protein 92 pseudogene 1, Y-linked [Source:HGNC Symbol;Acc:HGNC:39553] [ENST00000415010]
A_22_P00022090	0.0348192	2.45157	down
A_21_P0004173	0.0348268	2.40724	down	LOC101927280
A_21_P0013837	0.0348337	2.64996	down	lnc-CLIC2-1	LNCipedia lincRNA (lnc-CLIC2-1), lincRNA [lnc-CLIC2-1:2]
A_32_P40463	0.0348885	3.02359	down	NUDT9P1	Homo sapiens nudix (nucleoside diphosphate linked moiety X)-type motif 9 pseudogene 1 (NUDT9P1), non-coding RNA [NR_002779]	NR_002779
A_22_P00004708	0.034958	2.24251	down	lnc-CTD-3080F16.3.1-1	LNCipedia lincRNA (lnc-CTD-3080F16.3.1-1), lincRNA [lnc-CTD-3080F16.3.1-1:1]
A_22_P00013699	0.0128266	2.14093	up	lnc-RP11-770G2.3.1-1	LNCipedia lincRNA (lnc-RP11-770G2.3.1-1), lincRNA [lnc-RP11-770G2.3.1-1:2]
A_23_P31996	0.0349741	3.01192	down	SLC46A2	Homo sapiens solute carrier family 46, member 2 (SLC46A2), mRNA [NM_033051]	NM_033051
A_22_P00013916	0.0350298	2.13172	down
A_21_P0007674	0.0351104	2.3943	down	lnc-P2RX2-1	LNCipedia lincRNA (lnc-P2RX2-1), lincRNA [lnc-P2RX2-1:1]
A_22_P00019877	0.0351752	2.13964	down	lnc-LRRC48-1	LNCipedia lincRNA (lnc-LRRC48-1), lincRNA [lnc-LRRC48-1:1]
A_22_P00019361	0.035179	2.34362	down
A_33_P3233229	0.0351809	2.0104	down
A_21_P0014788	0.0351987	2.11834	down		ah52h03.s1 Soares_testis_NHT Homo sapiens cDNA clone 1293173 3', mRNA sequence [AA682772]	AA682772
A_21_P0007810	0.0351997	2.3138	down	lnc-STX2-6	LNCipedia lincRNA (lnc-STX2-6), lincRNA [lnc-STX2-6:1]
A_33_P3264790	0.0352123	2.76104	down	GJD4	Homo sapiens gap junction protein, delta 4, 40.1kDa, mRNA (cDNA clone IMAGE:5240397), partial cds. [BC035898]	BC035898
A_22_P00022528	0.0352373	2.42905	down		PREDICTED: Homo sapiens uncharacterized LOC102724952 (LOC102724952), ncRNA [XR_425997]	XR_425997
A_21_P0003441	0.0352536	2.56222	down
A_22_P00006131	0.0353146	2.5511	down	LOC101928989	Homo sapiens uncharacterized LOC101928989 (LOC101928989), long non-coding RNA [NR_120571]	NR_120571
A_33_P3380006	0.0354834	3.1649	down
A_22_P00007015	0.0354982	2.44821	down		Homo sapiens cDNA clone IMAGE:5267205. [BC040568]	BC040568
A_21_P0009286	0.0355929	2.42625	down	LOC102723961	PREDICTED: Homo sapiens uncharacterized LOC102723961 (LOC102723961), ncRNA [XR_424879]	XR_424879
A_33_P3213518	0.0357115	2.05988	down
A_22_P00024945	0.035745	2.60629	down	lnc-BMP4-2	LNCipedia lincRNA (lnc-BMP4-2), lincRNA [lnc-BMP4-2:1]
A_24_P357647	0.0357494	3.00812	down	ANKRD31	Homo sapiens ankyrin repeat domain 31 (ANKRD31), mRNA [NM_001164443]	NM_001164443
A_22_P00001509	0.0357832	2.46418	down	lnc-ARHGAP17-3	LNCipedia lincRNA (lnc-ARHGAP17-3), lincRNA [lnc-ARHGAP17-3:1]
A_33_P3303361	0.0415876	2.13555	up
A_22_P00015723	0.035812	2.40708	down	lnc-SYT17-2	LNCipedia lincRNA (lnc-SYT17-2), lincRNA [lnc-SYT17-2:1]
A_22_P00023844	0.0358177	2.00701	down	lnc-ESRP2-1	LNCipedia lincRNA (lnc-ESRP2-1), lincRNA [lnc-ESRP2-1:1]
A_22_P00018352	0.0358454	3.24693	down	LOC101927757	PREDICTED: Homo sapiens uncharacterized LOC101927757 (LOC101927757), transcript variant X1, ncRNA [XR_248470]	XR_248470
A_22_P00013655	0.0358897	2.42177	down	lnc-RP11-677O4.1.1-2	LNCipedia lincRNA (lnc-RP11-677O4.1.1-2), lincRNA [lnc-RP11-677O4.1.1-2:2]
A_33_P3335710	0.0359001	2.18411	down	LOC727775	Homo sapiens cDNA FLJ34810 fis, clone NT2NE2006958. [AK092129]	AK092129
A_21_P0014814	0.0359674	2.83958	down		Q8VFR6_MOUSE (Q8VFR6) Olfactory receptor MOR181-1, partial (6%) [THC2678276]
A_23_P151232	0.0359701	2.61363	down	TMEM132C	Homo sapiens transmembrane protein 132C (TMEM132C), mRNA [NM_001136103]	NM_001136103
A_21_P0003600	0.0359747	2.10511	down	lnc-TBC1D1-1	LNCipedia lincRNA (lnc-TBC1D1-1), lincRNA [lnc-TBC1D1-1:4]
A_22_P00007337	0.0360035	2.19653	down	lnc-GPRC5A-1	LNCipedia lincRNA (lnc-GPRC5A-1), lincRNA [lnc-GPRC5A-1:1]
A_22_P00004070	0.0360344	2.67159	down	LOC100506321	Homo sapiens uncharacterized LOC100506321 (LOC100506321), long non-coding RNA [NR_045122]	NR_045122
A_22_P00024773	0.0360385	2.35426	down	LINGO1-AS2	Homo sapiens LINGO1 antisense RNA 2 (LINGO1-AS2), transcript variant 1, long non-coding RNA [NR_120361]	NR_120361
A_21_P0006399	0.0360459	2.45403	down	lnc-QSOX2-1	PREDICTED: Homo sapiens flocculation protein FLO11-like (LOC101928722), mRNA [XM_006717352]	XM_006717352
A_24_P417664	0.0360671	2.00177	down	CC2D2B	ens	XM_006717833
A_21_P0005956	0.0360747	2.51111	down	lnc-CHRAC1-1	LNCipedia lincRNA (lnc-CHRAC1-1), lincRNA [lnc-CHRAC1-1:2]
A_23_P117851	0.00367247	2.13464	up	CPLX3	Homo sapiens complexin 3 (CPLX3), mRNA [NM_001030005]	NM_001030005
A_21_P0006123	0.0361702	2.07815	down	lnc-KDM4C-4	LNCipedia lincRNA (lnc-KDM4C-4), lincRNA [lnc-KDM4C-4:1]
A_33_P3386089	0.0361795	2.09104	down		cystatin 9-like pseudogene 1 [Source:HGNC Symbol;Acc:HGNC:39552] [ENST00000376987]
A_21_P0006117	0.0177222	2.13416	up	lnc-DMRT2-1	LNCipedia lincRNA (lnc-DMRT2-1), lincRNA [lnc-DMRT2-1:1]
A_22_P00004353	0.0362486	2.08412	down		CR741371 Soares_testis_NHT Homo sapiens cDNA clone IMAGp971I1376 ; IMAGE:1737685 5', mRNA sequence [CR741371]	CR741371
A_33_P3413020	0.0362854	3.49956	down	CPB2	Homo sapiens carboxypeptidase B2 (plasma) (CPB2), transcript variant 1, mRNA [NM_001872]	NM_001872
A_23_P88222	0.0363876	2.00402	down	PLD4	Homo sapiens phospholipase D family, member 4 (PLD4), mRNA [NM_138790]	NM_138790
A_22_P00025031	0.0364867	2.05186	down		long intergenic non-protein coding RNA 427 [Source:HGNC Symbol;Acc:HGNC:42762] [ENST00000412722]
A_22_P00011304	0.0365087	2.58616	down	lnc-OSBPL1A-2	RST1820 Athersys RAGE Library Homo sapiens cDNA, mRNA sequence [BG182938]	BG182938
A_22_P00021837	0.0365658	2.98548	down	lnc-AGMAT-2	AGENCOURT_6709947 NIH_MGC_116 Homo sapiens cDNA clone IMAGE:5759993 5', mRNA sequence [BM923864]	BM923864
A_33_P3215968	0.036572	2.00628	down		Q6PCC3_HUMAN (Q6PCC3) Gamma-aminobutyric acid A receptor, gamma 2, isoform 1, partial (19%) [THC2622074]
A_22_P00004459	0.0366415	2.37605	down
A_33_P3277898	0.0366814	2.18665	down	VSTM2A	Homo sapiens V-set and transmembrane domain containing 2A (VSTM2A), transcript variant 1, mRNA [NM_182546]	NM_182546
A_33_P3379701	0.0367152	7.51942	down	TRIM36	Homo sapiens tripartite motif-containing 36, mRNA (cDNA clone IMAGE:5015503). [BC017346]	BC017346
A_22_P00014273	0.0367678	2.46077	down	lnc-SENP6-2	LNCipedia lincRNA (lnc-SENP6-2), lincRNA [lnc-SENP6-2:2]
A_21_P0008688	0.0367948	2.59998	down	lnc-ARRDC4-5	LNCipedia lincRNA (lnc-ARRDC4-5), lincRNA [lnc-ARRDC4-5:1]
A_22_P00009041	0.0368611	2.80022	down		Homo sapiens full length insert cDNA clone ZD83H10. [AF086457]	AF086457
A_21_P0005874	0.036939	2.94431	down	lnc-C8orf37-1	LNCipedia lincRNA (lnc-C8orf37-1), lincRNA [lnc-C8orf37-1:1]
A_22_P00013426	0.0369472	2.01847	down
A_33_P3424491	0.0370162	2.47275	down	OR51E1	Homo sapiens olfactory receptor, family 51, subfamily E, member 1 (OR51E1), mRNA [NM_152430]	NM_152430
A_21_P0014138	0.0370248	4.85422	down	MTRR	5-methyltetrahydrofolate-homocysteine methyltransferase reductase [Source:HGNC Symbol;Acc:HGNC:7473] [ENST00000511639]
A_21_P0014191	0.0370423	2.58602	down	lnc-C7orf33-1	EST00005 Soares_NFL_T_GBC_S1 Homo sapiens cDNA clone IMAGE:2302409 5', mRNA sequence [BF188822]	BF188822
A_33_P3210468	0.025592	2.12782	up	MATN4	Homo sapiens matrilin 4 (MATN4), transcript variant 1, mRNA [NM_003833]	NM_003833
A_21_P0010326	0.0372454	2.06899	down	lnc-ICOSLG-6	LNCipedia lincRNA (lnc-ICOSLG-6), lincRNA [lnc-ICOSLG-6:5]
A_22_P00024247	0.037346	2.4507	down	lnc-ZNF672-1	LNCipedia lincRNA (lnc-ZNF672-1), lincRNA [lnc-ZNF672-1:1]
A_33_P3346448	0.0373731	2.40443	down	PCDH11X	Homo sapiens protocadherin 11 X-linked (PCDH11X), transcript variant c, mRNA [NM_032968]	NM_032968
A_33_P3421664	0.0374075	2.56986	down	TDRD5	Homo sapiens tudor domain containing 5 (TDRD5), transcript variant 1, mRNA [NM_001199085]	NM_001199085
A_22_P00023892	0.0374381	2.05807	down	lnc-ALDH1A2-1	LNCipedia lincRNA (lnc-ALDH1A2-1), lincRNA [lnc-ALDH1A2-1:1]
A_33_P3340847	0.0200152	2.11816	up	CARD6	Homo sapiens caspase recruitment domain family, member 6 (CARD6), mRNA [NM_032587]	NM_032587
A_21_P0007808	0.0374601	2.98285	down	lnc-RIMBP2-2	LNCipedia lincRNA (lnc-RIMBP2-2), lincRNA [lnc-RIMBP2-2:1]
A_22_P00012718	0.0374637	2.04014	down
A_21_P0011095	0.0374737	2.13605	down	XLOC_l2_003391	BROAD Institute lincRNA (XLOC_l2_003391), lincRNA [TCONS_l2_00006273]
A_21_P0002190	0.0374779	2.49239	down	lnc-BRE-1	LNCipedia lincRNA (lnc-BRE-1), lincRNA [lnc-BRE-1:1]
A_24_P147242	0.0375503	2.65577	down	RBFOX1	Homo sapiens RNA binding protein, fox-1 homolog (C. elegans) 1 (RBFOX1), transcript variant 3, mRNA [NM_145893]	NM_145893
A_21_P0011269	0.0375638	2.42537	down	XLOC_l2_004385	BROAD Institute lincRNA (XLOC_l2_004385), lincRNA [TCONS_l2_00008040]
A_22_P00017042	0.0375707	2.11997	down
A_21_P0003368	0.0375855	2.50477	down		DA725066 NT2RI3 Homo sapiens cDNA clone NT2RI3006635 5', mRNA sequence [DA725066]
A_22_P00023955	0.0376663	3.12086	down		DB076017 TESTI4 Homo sapiens cDNA clone TESTI4020105 5', mRNA sequence [DB076017]
A_22_P00000410	0.0376754	2.85399	down			XR_111805
A_22_P00020933	0.0377095	2.02943	down
A_22_P00006557	0.0377293	3.73381	down	lnc-FLRT1-1	RST17058 Athersys RAGE Library Homo sapiens cDNA, mRNA sequence [BG197810]	BG197810
A_23_P81058	0.0377709	2.36286	down	BMP3	Homo sapiens bone morphogenetic protein 3 (BMP3), mRNA [NM_001201]	NM_001201
A_22_P00020640	0.0377762	2.1982	down
A_33_P3262969	0.0377868	2.31879	down	COL4A6	collagen, type IV, alpha 6 [Source:HGNC Symbol;Acc:HGNC:2208] [ENST00000461897]	BT007228
A_22_P00025898	0.0361931	2.11668	up	lnc-B9D1-1	LNCipedia lincRNA (lnc-B9D1-1), lincRNA [lnc-B9D1-1:1]
A_22_P00025620	0.0379962	3.95375	down		BX101708 Soares_testis_NHT Homo sapiens cDNA clone IMAGp998D234105, mRNA sequence [BX101708]
A_22_P00006644	0.0380694	2.01532	down	LOC102724890	Homo sapiens uncharacterized LOC102724890 (LOC102724890), transcript variant 1, long non-coding RNA [NR_110557]	NR_110557
A_23_P346813	0.0380823	2.40415	down	PAK3	Homo sapiens p21 protein (Cdc42/Rac)-activated kinase 3 (PAK3), transcript variant 2, mRNA [NM_002578]	NM_002578
A_22_P00021166	0.0381429	2.69478	down	PHEX-AS1	Homo sapiens PHEX antisense RNA 1 (PHEX-AS1), long non-coding RNA [NR_046639]	NR_046639
A_22_P00016672	0.0381558	2.72425	down	lnc-TPO-1	LNCipedia lincRNA (lnc-TPO-1), lincRNA [lnc-TPO-1:2]
A_21_P0008033	0.0381655	2.02296	down	lnc-SGCG-3	LNCipedia lincRNA (lnc-SGCG-3), lincRNA [lnc-SGCG-3:5]
A_33_P3286864	0.0381721	2.03966	down	ATP8A2	Homo sapiens ATPase, aminophospholipid transporter, class I, type 8A, member 2 (ATP8A2), mRNA [NM_016529]	NM_016529
A_33_P3274313	0.0382104	2.85051	down			M20839
A_22_P00016458	0.0382107	2.48488	down	FER1L6-AS2	Homo sapiens FER1L6 antisense RNA 2 (FER1L6-AS2), long non-coding RNA [NR_103547]	NR_103547
A_32_P421816	0.0382278	2.94405	down	NT5C1B	Homo sapiens 5'-nucleotidase, cytosolic IB (NT5C1B), transcript variant 1, mRNA [NM_001002006]	NM_001002006
A_21_P0004132	0.0382501	3.26235	down	LOC100506526
A_24_P165545	0.041495	2.11278	up	TTLL10	Homo sapiens tubulin tyrosine ligase-like family member 10 (TTLL10), transcript variant 2, mRNA [NM_153254]	NM_153254
A_33_P3240976	0.0383531	2.04304	down		Homo sapiens cDNA: FLJ23556 fis, clone LNG09443. [AK027209]	AK027209
A_33_P3285570	0.0384217	2.03469	down		DA194689 BRAMY3 Homo sapiens cDNA clone BRAMY3019176 5', mRNA sequence [DA194689]	DA194689
A_22_P00007626	0.0384359	2.96793	down	lnc-HELZ-2	LNCipedia lincRNA (lnc-HELZ-2), lincRNA [lnc-HELZ-2:1]
A_21_P0001035	0.0384534	2.0208	down	lnc-HMCN1-2	LNCipedia lincRNA (lnc-HMCN1-2), lincRNA [lnc-HMCN1-2:1]
A_22_P00001754	0.038469	2.10969	down	lnc-ATP10A-2	ai79g10.s1 Soares_testis_NHT Homo sapiens cDNA clone 1377090 3', mRNA sequence [AA812683]
A_21_P0011328	0.0384811	2.46345	down	EWSAT1	Homo sapiens Ewing sarcoma associated transcript 1 (EWSAT1), long non-coding RNA [NR_026949]	NR_026949
A_22_P00025861	0.0386896	2.33227	down	lnc-EPG5-2	LNCipedia lincRNA (lnc-EPG5-2), lincRNA [lnc-EPG5-2:1]
A_33_P3307144	0.0387076	2.52404	down	GRIK2	Homo sapiens glutamate receptor, ionotropic, kainate 2 (GRIK2), transcript variant 1, mRNA [NM_021956]	NM_021956
A_22_P00014610	0.0286959	2.11014	up	LOC101927592	Homo sapiens uncharacterized LOC101927592 (LOC101927592), long non-coding RNA [NR_104646]	NR_104646
A_21_P0008174	0.0388227	2.62927	down	lnc-PCDH20-4	LNCipedia lincRNA (lnc-PCDH20-4), lincRNA [lnc-PCDH20-4:1]
A_33_P3278749	0.038881	2.24386	down	lnc-BCL9L-1	Homo sapiens cDNA FLJ46305 fis, clone TESTI4038047. [AK128181]	AK128181
A_21_P0003608	0.0389072	2.16584	down	lnc-GUF1-2	LNCipedia lincRNA (lnc-GUF1-2), lincRNA [lnc-GUF1-2:1]
A_32_P131640	0.0389697	2.11908	down	SLITRK4	Homo sapiens SLIT and NTRK-like family, member 4 (SLITRK4), transcript variant 2, mRNA [NM_173078]	NM_173078
A_22_P00006323	0.0390004	2.11352	down	lnc-FAM98B-2	DA955982 SPLEN2 Homo sapiens cDNA clone SPLEN2034785 5', mRNA sequence [DA955982]	DA955982
A_33_P3238230	0.0390672	3.02035	down	CDH6	cadherin 6, type 2, K-cadherin (fetal kidney) [Source:HGNC Symbol;Acc:HGNC:1765] [ENST00000506396]	AK024238
A_33_P3256470	0.0391003	3.06414	down	XLOC_l2_003109	BROAD Institute lincRNA (XLOC_l2_003109), lincRNA [TCONS_l2_00005843]
A_33_P3300232	0.0391065	2.60669	down	HYDIN	Homo sapiens HYDIN, axonemal central pair apparatus protein (HYDIN), transcript variant 1, mRNA [NM_001270974]	NM_001270974
A_33_P3303742	0.0392761	2.21768	down		acyl-CoA synthetase long-chain family member 6 [Source:HGNC Symbol;Acc:HGNC:16496] [ENST00000616644]	XR_427719
A_21_P0008449	0.0392767	2.48191	down	lnc-MAX-2	LNCipedia lincRNA (lnc-MAX-2), lincRNA [lnc-MAX-2:2]
A_33_P3214925	0.0392778	2.29728	down	MIB2	mindbomb E3 ubiquitin protein ligase 2 [Source:HGNC Symbol;Acc:HGNC:30577] [ENST00000477990]	AK123400
A_22_P00021644	0.039315	2.22976	down	lnc-GAS2L2-1	LNCipedia lincRNA (lnc-GAS2L2-1), lincRNA [lnc-GAS2L2-1:1]
A_23_P58082	0.0221413	2.10728	up	CCDC80	Homo sapiens coiled-coil domain containing 80 (CCDC80), transcript variant 1, mRNA [NM_199511]	NM_199511
A_21_P0005944	0.0394078	2.42952	down
A_21_P0004464	0.0395047	2.13957	down	lnc-PANK3-1	LNCipedia lincRNA (lnc-PANK3-1), lincRNA [lnc-PANK3-1:1]
A_21_P0004795	0.0395734	2.34314	down
A_22_P00013371	0.0395792	2.59071	down	lnc-RP11-178D12.1.1-1	Q2VWP7_HUMAN (Q2VWP7) Shen-dan, partial (6%) [THC2780925]
A_22_P00000265	0.0395896	2.27516	down	LOC101927557	Homo sapiens uncharacterized LOC101927557 (LOC101927557), long non-coding RNA [NR_110808]	NR_110808
A_32_P132860	0.0397083	2.46455	down	UNQ6494	Homo sapiens uncharacterized LOC100129066 (UNQ6494), long non-coding RNA [NR_024280]	NR_024280
A_24_P43723	0.039799	2.12208	down	GJC3	Homo sapiens gap junction protein, gamma 3, 30.2kDa (GJC3), mRNA [NM_181538]	NM_181538
A_33_P3210637	0.0398001	2.21955	down	OR4C16	Homo sapiens olfactory receptor, family 4, subfamily C, member 16 (gene/pseudogene) (OR4C16), mRNA [NM_001004701]	NM_001004701
A_21_P0009525	0.0398323	2.63299	down	lnc-PIEZO2-5	LNCipedia lincRNA (lnc-PIEZO2-5), lincRNA [lnc-PIEZO2-5:3]
A_33_P3419012	0.0398903	2.2032	down		RNU49049 chapsyn-110 {Rattus norvegicus} (exp=-1; wgp=0; cg=0), partial (16%) [THC2643477]
A_23_P360302	0.0399448	2.01005	down	GUCY2F	Homo sapiens guanylate cyclase 2F, retinal (GUCY2F), mRNA [NM_001522]	NM_001522
A_23_P66011	0.0109392	2.10578	up	NECAB2	Homo sapiens N-terminal EF-hand calcium binding protein 2 (NECAB2), mRNA [NM_019065]	NM_019065
A_19_P00811216	0.0400534	2.96322	down	XLOC_l2_006673	BROAD Institute lincRNA (XLOC_l2_006673), lincRNA [TCONS_l2_00012434]
A_19_P00319509	0.0401313	2.00999	down	LINC00698	Homo sapiens long intergenic non-protein coding RNA 698 (LINC00698), long non-coding RNA [NR_027104]	NR_027104
A_22_P00005699	0.0402964	2.94887	down		DA318686 BRHIP3 Homo sapiens cDNA clone BRHIP3010552 5', mRNA sequence [DA318686]
A_22_P00023315	0.0403706	2.0319	down	lnc-OGFOD1-1	LNCipedia lincRNA (lnc-OGFOD1-1), lincRNA [lnc-OGFOD1-1:1]
A_33_P3284036	0.0403796	2.03779	down	CLDN14	claudin 14 [Source:HGNC Symbol;Acc:HGNC:2035] [ENST00000478313]	BQ056804
A_22_P00015808	0.0404146	2.0151	down	LOC102606466	Homo sapiens uncharacterized LOC102606466 (LOC102606466), long non-coding RNA [NR_109872]	NR_109872
A_21_P0001072	0.0404924	2.21201	down	lnc-C1orf124-1	LNCipedia lincRNA (lnc-C1orf124-1), lincRNA [lnc-C1orf124-1:1]
A_22_P00020743	0.0405118	3.41933	down	TMEM220-AS1	Homo sapiens TMEM220 antisense RNA 1 (TMEM220-AS1), transcript variant 4, long non-coding RNA [NR_073458]	NR_073458
A_32_P212897	0.0407948	2.00071	down	LOC643406	Homo sapiens uncharacterized LOC643406 (LOC643406), long non-coding RNA [NR_029405]	NR_029405
A_21_P0004614	0.0408046	2.00346	down
A_21_P0000887	0.040808	2.00398	down	LINC01532	Homo sapiens long intergenic non-protein coding RNA 1532 (LINC01532), long non-coding RNA [NR_040036]	NR_040036
A_21_P0003459	0.0408944	2.12455	down	LINC00682	long intergenic non-protein coding RNA 682 [Source:HGNC Symbol;Acc:HGNC:44466] [ENST00000504870]
A_33_P3304065	0.0409646	2.91124	down	AQP2	Homo sapiens aquaporin 2 (collecting duct) (AQP2), mRNA [NM_000486]	NM_000486
A_22_P00004208	0.0215007	2.10389	up	lnc-CLNS1A-1	LNCipedia lincRNA (lnc-CLNS1A-1), lincRNA [lnc-CLNS1A-1:1]
A_24_P813550	0.0410089	3.54755	down		immunoglobulin heavy variable 4-34 [Source:HGNC Symbol;Acc:HGNC:5650] [ENST00000390616]	XM_006724899
A_23_P33558	0.0358071	2.09573	up	LOC729164	PREDICTED: Homo sapiens hCG1732469 (LOC729164), misc_RNA [XR_109936]	XR_109936
A_21_P0012811	0.0411894	2.12873	down
A_21_P0012029	0.0412021	2.52681	down	TEX41	testis expressed 41 (non-protein coding) [Source:HGNC Symbol;Acc:HGNC:48667] [ENST00000599072]
A_24_P76649	0.04127	3.39548	down	GPRIN3	Homo sapiens GPRIN family member 3 (GPRIN3), mRNA [NM_198281]	NM_198281
A_21_P0012346	0.041302	3.15812	down		PREDICTED: Homo sapiens uncharacterized LOC102723857 (LOC102723857), ncRNA [XR_426473]	XR_426473
A_21_P0002252	0.0413059	2.01525	down	lnc-ATOH8-2	LNCipedia lincRNA (lnc-ATOH8-2), lincRNA [lnc-ATOH8-2:10]
A_33_P3248843	0.0413752	3.3645	down
A_33_P3395314	0.0414102	2.06188	down
A_21_P0014457	0.0414221	2.04858	down
A_21_P0004352	0.0414453	3.55692	down	lnc-IRX4-2	LNCipedia lincRNA (lnc-IRX4-2), lincRNA [lnc-IRX4-2:1]
A_24_P229638	0.0296305	2.09563	up	C9orf117	Homo sapiens chromosome 9 open reading frame 117 (C9orf117), mRNA [NM_001012502]	NM_001012502
A_33_P3357007	0.0496555	2.09421	up	C1QTNF9B	Homo sapiens C1q and tumor necrosis factor related protein 9B (C1QTNF9B), transcript variant 1, mRNA [NM_001007537]	NM_001007537
A_21_P0004958	0.0415963	2.69178	down	lnc-CLDN20-1	LNCipedia lincRNA (lnc-CLDN20-1), lincRNA [lnc-CLDN20-1:1]
A_33_P3276678	0.0417991	3.59596	down	VSX1	Homo sapiens visual system homeobox 1 (VSX1), transcript variant 2, mRNA [NM_199425]	NM_199425
A_33_P3244713	0.0419664	2.4714	down
A_22_P00017743	0.0420197	2.25971	down	lnc-YBX2-1	O93486_ONCMY (O93486) Alpha 3 type I collagen (Fragment), partial (3%) [THC2695449]
A_22_P00005310	0.0420524	2.00498	down	lnc-DNAJC25-1	LNCipedia lincRNA (lnc-DNAJC25-1), lincRNA [lnc-DNAJC25-1:1]
A_33_P3318681	0.0421524	2.6431	down	TMC3	Homo sapiens transmembrane channel-like 3 (TMC3), mRNA [NM_001080532]	NM_001080532
A_23_P364792	0.0421593	2.12531	down	TXLNGY	Homo sapiens taxilin gamma pseudogene, Y-linked (TXLNGY), transcript variant 2, non-coding RNA [NR_045129]	NR_045129
A_19_P00317034	0.0421604	2.02732	down
A_22_P00020158	0.0422405	2.07193	down	LOC102724824	PREDICTED: Homo sapiens uncharacterized LOC102724824 (LOC102724824), transcript variant X1, ncRNA [XR_424477]	XR_424477
A_33_P3401295	0.0422406	2.11106	down	CRCT1	Homo sapiens cysteine-rich C-terminal 1 (CRCT1), mRNA [NM_019060]	NM_019060
A_21_P0005434	0.0422973	2.45445	down	FLJ40288	Homo sapiens uncharacterized FLJ40288 (FLJ40288), long non-coding RNA [NR_046323]	NR_046323
A_33_P3467872	0.0423024	3.01149	down	LINC00343	Homo sapiens long intergenic non-protein coding RNA 343 (LINC00343), transcript variant 1, long non-coding RNA [NR_046391]	NR_046391
A_21_P0013642	0.0423057	3.27335	down	LOC101929959	PREDICTED: Homo sapiens ribosome biogenesis protein BMS1 homolog (LOC101929959), transcript variant X2, mRNA [XM_006716899]
A_21_P0008595	0.0490601	2.09131	up	lnc-C15orf2-2	LNCipedia lincRNA (lnc-C15orf2-2), lincRNA [lnc-C15orf2-2:9]
A_33_P3389773	0.0424392	3.7698	down		EFCB_PAPAN (P61552) ERV-BabFcenv provirus ancestral Env polyprotein precursor (Envelope polyprotein) (BabFcenv) [Includes: Surface protein (SU); Transmembrane protein (TM)], partial (28%) [THC2739063]
A_21_P0008068	0.0424663	2.68924	down		Q2RJH8_MOOTA (Q2RJH8) Precorrin-8X methylmutase CbiC/CobH, partial (6%) [THC2679047]
A_23_P130281	0.042481	2.08865	down	OR1A2	Homo sapiens olfactory receptor, family 1, subfamily A, member 2 (OR1A2), mRNA [NM_012352]	NM_012352
A_33_P3267033	0.0424836	2.2241	down	LOC100130169	Homo sapiens cDNA FLJ26893 fis, clone RCT00305. [AK130403]	AK130403
A_23_P320216	0.0425106	2.58378	down	NXPE4	Homo sapiens neurexophilin and PC-esterase domain family, member 4 (NXPE4), transcript variant 1, mRNA [NM_001077639]	NM_001077639
A_22_P00010916	0.0425129	2.06675	down	LOC101928052	Homo sapiens uncharacterized LOC101928052 (LOC101928052), long non-coding RNA [NR_125888]	NR_125888
A_22_P00009400	0.0425188	2.05645	down	LOC102724297	Homo sapiens uncharacterized LOC102724297 (LOC102724297), long non-coding RNA [NR_125406]	NR_125406
A_21_P0006045	0.0425549	2.07502	down	LOC101928797	Homo sapiens uncharacterized LOC101928797 (LOC101928797), long non-coding RNA [NR_109806]
A_22_P00020024	0.0426329	2.1491	down	VWC2L-IT1	Homo sapiens VWC2L intronic transcript 1 (non-protein coding) (VWC2L-IT1), long non-coding RNA [NR_047698]	NR_047698
A_21_P0004865	0.0426387	2.26658	down	lnc-ABT1-4	LNCipedia lincRNA (lnc-ABT1-4), lincRNA [lnc-ABT1-4:1]
A_33_P3353757	0.0426562	2.89639	down		Q69T61_ORYSA (Q69T61) Epstein-Barr virus EBNA-1-like protein, partial (9%) [THC2603676]
A_23_P157027	0.0427075	2.01821	down	VSTM2A	Homo sapiens V-set and transmembrane domain containing 2A (VSTM2A), transcript variant 1, mRNA [NM_182546]	NM_182546
A_32_P407293	0.0427297	2.93116	down	PRR18	Homo sapiens proline rich 18 (PRR18), mRNA [NM_175922]	NM_175922
A_21_P0002339	0.0428031	2.59533	down	lnc-CPO-1	LNCipedia lincRNA (lnc-CPO-1), lincRNA [lnc-CPO-1:1]
A_21_P0001444	0.0428034	3.27155	down	lnc-EXO1-1	LNCipedia lincRNA (lnc-EXO1-1), lincRNA [lnc-EXO1-1:1]
A_33_P3318504	0.0423627	2.07348	up		Homo sapiens mRNA for putative protein product of Nbla11895, complete cds. [AB072904]	AB072904
A_21_P0013707	0.0428593	2.3607	down	lnc-GAPVD1-1	LNCipedia lincRNA (lnc-GAPVD1-1), lincRNA [lnc-GAPVD1-1:1]
A_21_P0009024	0.0428631	2.07062	down	lnc-LINC00273-4	LNCipedia lincRNA (lnc-LINC00273-4), lincRNA [lnc-LINC00273-4:1]
A_21_P0008732	0.042875	2.61636	down	lnc-EPB42-1	LNCipedia lincRNA (lnc-EPB42-1), lincRNA [lnc-EPB42-1:1]
A_22_P00025522	0.0429584	2.07605	down	CLEC4GP1	Homo sapiens C-type lectin domain family 4, member G pseudogene 1 (CLEC4GP1), non-coding RNA [NR_002931]
A_23_P419760	0.0430126	2.40531	down	CRISP3	Homo sapiens cysteine-rich secretory protein 3 (CRISP3), transcript variant 1, mRNA [NM_006061]	NM_006061
A_24_P344666	0.0430507	2.33027	down	PAK7	Homo sapiens p21 protein (Cdc42/Rac)-activated kinase 7 (PAK7), transcript variant 1, mRNA [NM_020341]	NM_020341
A_33_P3416822	0.0431154	2.4563	down	HSF5	Homo sapiens heat shock transcription factor family member 5 (HSF5), mRNA [NM_001080439]	NM_001080439
A_21_P0014535	0.0431304	2.01076	down	LOC102724348	PREDICTED: Homo sapiens uncharacterized LOC102724348 (LOC102724348), ncRNA [XR_429392]	XR_429392
A_33_P3355474	0.0431426	2.05284	down		Q6PII7_HUMAN (Q6PII7) GATS protein (Fragment), partial (10%) [THC2581562]
A_33_P3400678	0.0431542	2.02169	down	OR6C4	Homo sapiens olfactory receptor, family 6, subfamily C, member 4 (OR6C4), mRNA [NM_001005494]	NM_001005494
A_22_P00019251	0.0431587	2.18866	down
A_22_P00018223	0.0431705	3.64362	down	lnc-ZNF675-1	LNCipedia lincRNA (lnc-ZNF675-1), lincRNA [lnc-ZNF675-1:2]
A_22_P00009972	0.0431786	2.91294	down	MKKS	McKusick-Kaufman syndrome [Source:HGNC Symbol;Acc:HGNC:7108] [ENST00000347364]
A_22_P00015895	0.043184	2.03745	down	LINC01312	Homo sapiens long intergenic non-protein coding RNA 1312 (LINC01312), long non-coding RNA [NR_027030]	NR_027030
A_24_P792124	0.0432119	5.59606	down	SCN9A	Homo sapiens sodium channel, voltage gated, type IX alpha subunit (SCN9A), mRNA [NM_002977]	NM_002977
A_23_P351866	0.0432486	2.19711	down	NLRP8	Homo sapiens NLR family, pyrin domain containing 8 (NLRP8), mRNA [NM_176811]	NM_176811
A_23_P371254	0.0432773	2.93534	down	TAS2R43	Homo sapiens taste receptor, type 2, member 43 (TAS2R43), mRNA [NM_176884]	NM_176884
A_33_P3403169	0.0432791	2.00214	down
A_22_P00003413	0.0311809	2.06869	up	LOC102725407	PREDICTED: Homo sapiens uncharacterized LOC102725407 (LOC102725407), transcript variant X1, ncRNA [XR_425532]	XR_425532
A_33_P3686706	0.0433623	2.0388	down		Q73KV7_TREDE (Q73KV7) Orotidine 5'-phosphate decarboxylase , partial (6%) [THC2638457]
A_21_P0012365	0.0433741	4.62973	down		Homo sapiens clone P1 NTera2D1 teratocarcinoma mRNA. [AF279782]
A_22_P00020094	0.0434192	2.00834	down	lnc-NENF-2	RC3-BN0426-171100-021-d09 BN0426 Homo sapiens cDNA, mRNA sequence [BF752179]	BF752179
A_22_P00023639	0.0434979	2.03726	down	ROPN1L-AS1	Homo sapiens ROPN1L antisense RNA 1 (ROPN1L-AS1), long non-coding RNA [NR_102746]	NR_102746
A_22_P00003556	0.0435865	2.25749	down	SLC7A11-AS1	Homo sapiens SLC7A11 antisense RNA 1 (SLC7A11-AS1), long non-coding RNA [NR_038380]	NR_038380
A_22_P00003615	0.0436117	3.13788	down	lnc-CD38-3	LNCipedia lincRNA (lnc-CD38-3), lincRNA [lnc-CD38-3:2]
A_22_P00022113	0.0436759	2.08014	down		Homo sapiens cDNA clone IMAGE:3343139. [BC007278]	BC007278
A_21_P0009896	0.0436809	2.15979	down
A_33_P3227876	0.0436825	2.12234	down	LOC391003	Homo sapiens PRAME family member-like (LOC391003), mRNA [NM_001099850]	NM_001099850
A_21_P0005126	0.0437327	2.26549	down	lnc-LIN28B-3	LNCipedia lincRNA (lnc-LIN28B-3), lincRNA [lnc-LIN28B-3:1]
A_23_P79562	0.0437402	2.0999	down	FABP1	Homo sapiens fatty acid binding protein 1, liver (FABP1), mRNA [NM_001443]	NM_001443
A_22_P00024342	0.0438273	2.10179	down	LOC101927580	Homo sapiens uncharacterized LOC101927580 (LOC101927580), long non-coding RNA [NR_110917]	NR_110917
A_19_P00316836	0.00412175	2.05685	up	LINC01291	Homo sapiens long intergenic non-protein coding RNA 1291 (LINC01291), long non-coding RNA [NR_125792]	NR_125792
A_32_P204137	0.0438929	2.0171	down	GABRA4	Homo sapiens gamma-aminobutyric acid (GABA) A receptor, alpha 4 (GABRA4), transcript variant 1, mRNA [NM_000809]	NM_000809
A_33_P3254590	0.0438989	2.14467	down	HNRNPKP3	Homo sapiens heterogeneous nuclear ribonucleoprotein K pseudogene 3 (HNRNPKP3), non-coding RNA [NR_033868]	NR_033868
A_22_P00004472	0.0439125	2.00634	down		Homo sapiens cDNA clone IMAGE:5260625. [BC032898]	BC032898
A_22_P00013834	0.043996	2.53692	down	lnc-RPL17-1	LNCipedia lincRNA (lnc-RPL17-1), lincRNA [lnc-RPL17-1:1]
A_33_P3374318	0.0439972	2.11334	down	lnc-MFSD9-4	LNCipedia lincRNA (lnc-MFSD9-4), lincRNA [lnc-MFSD9-4:1]
A_21_P0000587	0.0440475	2.16954	down	LOC100289673	Homo sapiens phosphoglycerate mutase family member 5 pseudogene (LOC100289673), non-coding RNA [NR_033175]	NR_033175
A_33_P3230389	0.0440959	2.13377	down	OR52N2	Homo sapiens olfactory receptor, family 52, subfamily N, member 2 (OR52N2), mRNA [NM_001005174]	NM_001005174
A_22_P00015035	0.0441025	2.82334	down	LOC255654	Homo sapiens uncharacterized LOC255654 (LOC255654), long non-coding RNA [NR_040002]	NR_040002
A_33_P3368388	0.0441775	2.17894	down	DNAAF1	Homo sapiens dynein, axonemal, assembly factor 1 (DNAAF1), mRNA [NM_178452]	NM_178452
A_22_P00020380	0.0442681	2.09865	down	LOC100506858	Homo sapiens uncharacterized LOC100506858 (LOC100506858), long non-coding RNA [NR_104616]
A_22_P00008427	0.0442738	2.90771	down	lnc-KANK4-1	LNCipedia lincRNA (lnc-KANK4-1), lincRNA [lnc-KANK4-1:1]
A_21_P0001442	0.0443017	2.05454	down	lnc-GPR137B-2	LNCipedia lincRNA (lnc-GPR137B-2), lincRNA [lnc-GPR137B-2:1]
A_21_P0011794	0.0443608	2.16065	down	XLOC_l2_007237	BROAD Institute lincRNA (XLOC_l2_007237), lincRNA [TCONS_l2_00013502]
A_22_P00007038	0.0443686	2.45345	down	lnc-GJA4-1	LNCipedia lincRNA (lnc-GJA4-1), lincRNA [lnc-GJA4-1:1]
A_33_P3339006	0.0444044	2.07147	down	LINC00113	wh41c09.x1 NCI_CGAP_Kid11 Homo sapiens cDNA clone IMAGE:2383312 3' similar to contains L1.t2 L1 repetitive element ;, mRNA sequence [AI796012]	AI796012
A_33_P3843415	0.0444856	2.09526	down	WDR11-AS1	Homo sapiens WDR11 antisense RNA 1 (WDR11-AS1), long non-coding RNA [NR_033850]
A_22_P00006238	0.0445324	2.21773	down		Homo sapiens mRNA; cDNA DKFZp686M1488 (from clone DKFZp686M1488). [BX537510]	BX537510
A_23_P104224	0.0445694	2.50859	down	A1CF	Homo sapiens APOBEC1 complementation factor (A1CF), transcript variant 3, mRNA [NM_138933]	NM_138933
A_22_P00002535	0.0446223	2.0073	down	lnc-C17orf58-2	LNCipedia lincRNA (lnc-C17orf58-2), lincRNA [lnc-C17orf58-2:1]
A_24_P294821	0.0446234	2.04532	down	SYNJ2	Homo sapiens synaptojanin 2 (SYNJ2), transcript variant 1, mRNA [NM_003898]	NM_003898
A_22_P00011866	0.0446518	2.01233	down	lnc-PICALM-1	BX116978 Soares_NFL_T_GBC_S1 Homo sapiens cDNA clone IMAGp998I114002, mRNA sequence [BX116978]	BX116978
A_23_P118615	0.0446593	2.55606	down	ABCA8	Homo sapiens ATP-binding cassette, sub-family A (ABC1), member 8 (ABCA8), transcript variant 2, mRNA [NM_007168]	NM_007168
A_21_P0005890	0.0446644	2.10826	down	lnc-EXT1-3	LNCipedia lincRNA (lnc-EXT1-3), lincRNA [lnc-EXT1-3:2]
A_21_P0004840	0.0446884	2.00166	down	lnc-CD83-2	LNCipedia lincRNA (lnc-CD83-2), lincRNA [lnc-CD83-2:1]
A_22_P00020426	0.0447395	2.01643	down	lnc-FOXA1-2	Homo sapiens cDNA FLJ43967 fis, clone TESTI4017254. [AK125955]
A_21_P0013619	0.0447496	2.01406	down	XLOC_l2_015098	BROAD Institute lincRNA (XLOC_l2_015098), lincRNA [TCONS_l2_00029176]
A_22_P00017304	0.0447575	2.40676	down	lnc-USP20-1	LNCipedia lincRNA (lnc-USP20-1), lincRNA [lnc-USP20-1:1]
A_33_P3329664	0.044761	2.20095	down	ZFP92	Homo sapiens ZFP92 zinc finger protein (ZFP92), mRNA [NM_001136273]	NM_001136273
A_22_P00015768	0.0447717	2.49439	down	lnc-TAF9-1	LNCipedia lincRNA (lnc-TAF9-1), lincRNA [lnc-TAF9-1:2]
A_33_P3267395	0.0448235	2.00197	down	ENTHD1	Homo sapiens ENTH domain containing 1 (ENTHD1), mRNA [NM_152512]	NM_152512
A_22_P00011828	0.044824	3.76705	down
A_33_P3419026	0.0448263	2.26716	down	DLG2	Homo sapiens discs, large homolog 2 (Drosophila) (DLG2), transcript variant 3, mRNA [NM_001142700]	NM_001142700
A_22_P00007512	0.0448686	2.1278	down	LOC102723866	PREDICTED: Homo sapiens uncharacterized LOC102723866 (LOC102723866), ncRNA [XR_424351]	XR_424351
A_33_P3330463	0.0449442	2.144	down	FAM170B	Homo sapiens family with sequence similarity 170, member B (FAM170B), mRNA [NM_001164484]	NM_001164484
A_22_P00013322	0.0449868	2.76305	down
A_22_P00001623	0.0449988	2.0005	down	lnc-ASAH2B-4	LNCipedia lincRNA (lnc-ASAH2B-4), lincRNA [lnc-ASAH2B-4:1]
A_33_P3356762	0.0450226	2.32898	down	CDRT15L2	Homo sapiens CMT1A duplicated region transcript 15-like 2 (CDRT15L2), mRNA [NM_001190790]
A_21_P0007792	0.045127	2.01482	down	lnc-SLC15A4-13	LNCipedia lincRNA (lnc-SLC15A4-13), lincRNA [lnc-SLC15A4-13:1]
A_33_P3332576	0.0451382	2.08748	down	GPR151	Homo sapiens G protein-coupled receptor 151 (GPR151), mRNA [NM_194251]	NM_194251
A_23_P168357	0.0451411	2.94955	down	CPA1	carboxypeptidase A1 (pancreatic) [Source:HGNC Symbol;Acc:HGNC:2296] [ENST00000011292]	BT007313
A_22_P00009188	0.0451413	2.28109	down
A_21_P0004235	0.0451472	2.09191	down	lnc-BASP1-4	LNCipedia lincRNA (lnc-BASP1-4), lincRNA [lnc-BASP1-4:3]
A_33_P3332180	0.0451772	6.97482	down	RBP3	Homo sapiens retinol binding protein 3, interstitial (RBP3), mRNA [NM_002900]	NM_002900
A_22_P00024889	0.045202	2.32127	down	PCDH9-AS2	Homo sapiens PCDH9 antisense RNA 2 (PCDH9-AS2), long non-coding RNA [NR_046527]	NR_046527
A_22_P00002700	0.0452712	2.41041	down		PREDICTED: Homo sapiens uncharacterized LOC100131174 (LOC100131174), misc_RNA [XR_109637]	XR_109637
A_21_P0014508	0.0452762	2.21169	down		xo87c10.x1 NCI_CGAP_Co17 Homo sapiens cDNA clone IMAGE:2737842 3', mRNA sequence [AW513664]	AW513664
A_33_P3334688	0.0453055	2.2286	down	CPNE2	copine II [Source:HGNC Symbol;Acc:HGNC:2315] [ENST00000565951]	AK126138
A_21_P0014742	0.0262471	2.05681	up		Homo sapiens cDNA clone IMAGE:4797829. [BC045168]	BC045168
A_22_P00013309	0.0453877	2.09287	down
A_24_P191326	0.0454316	2.01932	down	MYL1	Homo sapiens myosin, light chain 1, alkali; skeletal, fast (MYL1), transcript variant 1f, mRNA [NM_079420]	NM_079420
A_22_P00014764	0.0454535	2.77577	down	lnc-SLC35G1-1	LNCipedia lincRNA (lnc-SLC35G1-1), lincRNA [lnc-SLC35G1-1:1]
A_33_P3390591	0.0454766	2.01679	down	LOC100506272	Homo sapiens uncharacterized LOC100506272 (LOC100506272), long non-coding RNA [NR_110436]	NR_110436
A_21_P0007552	0.0456094	2.27282	down	lnc-C12orf68-1	LNCipedia lincRNA (lnc-C12orf68-1), lincRNA [lnc-C12orf68-1:2]
A_22_P00004974	0.0456333	2.02578	down	LINC00379	Homo sapiens long intergenic non-protein coding RNA 379 (LINC00379), long non-coding RNA [NR_047004]	NR_047004
A_22_P00009351	0.0456703	2.19066	down	lnc-LRRK1-4	LNCipedia lincRNA (lnc-LRRK1-4), lincRNA [lnc-LRRK1-4:1]
A_22_P00023551	0.0457401	2.01004	down	LOC153910	Homo sapiens uncharacterized LOC153910 (LOC153910), transcript variant 2, long non-coding RNA [NR_027312]	NR_027312
A_33_P3310274	0.0469663	2.05483	up		Q5T511_HUMAN (Q5T511) Leucine-rich repeat-containing G protein-coupled receptor 6 (Fragment), complete [THC2755556]
A_21_P0006754	0.0458006	2.23032	down	LOC101929465	PREDICTED: Homo sapiens uncharacterized LOC101929465 (LOC101929465), ncRNA [XR_246526]	XR_246526
A_22_P00016568	0.0458064	2.14933	down	lnc-TNFRSF17-1	LNCipedia lincRNA (lnc-TNFRSF17-1), lincRNA [lnc-TNFRSF17-1:1]
A_21_P0002737	0.045813	2.0075	down
A_33_P3370454	0.0458296	2.3488	down	DEFB108B	Homo sapiens defensin, beta 108B (DEFB108B), mRNA [NM_001002035]	NM_001002035
A_21_P0007688	0.0458474	3.03096	down	LOC100506159	Homo sapiens uncharacterized LOC100506159 (LOC100506159), long non-coding RNA [NR_104634]	NR_104634
A_21_P0007733	0.0458747	2.05707	down	lnc-C12orf50-2	LNCipedia lincRNA (lnc-C12orf50-2), lincRNA [lnc-C12orf50-2:1]
A_22_P00025325	0.0459137	2.34613	down
A_33_P3313314	0.045937	2.01961	down	SORBS1	Homo sapiens sorbin and SH3 domain containing 1 (SORBS1), transcript variant 3, mRNA [NM_001034954]	NM_001034954
A_22_P00020811	0.0459476	2.01805	down		DB457795 RIKEN full-length enriched human cDNA library, testis Homo sapiens cDNA clone H013079C21 5', mRNA sequence [DB457795]	DB457795
A_22_P00011420	0.045993	2.27829	down	lnc-PALLD-1	LNCipedia lincRNA (lnc-PALLD-1), lincRNA [lnc-PALLD-1:2]
A_33_P3234447	0.0459938	2.02811	down
A_33_P3208951	0.0459943	2.06394	down	OR51L1	Homo sapiens olfactory receptor, family 51, subfamily L, member 1 (OR51L1), mRNA [NM_001004755]	NM_001004755
A_22_P00016653	0.0460036	2.16201	down	lnc-TP53I13-3	LNCipedia lincRNA (lnc-TP53I13-3), lincRNA [lnc-TP53I13-3:1]
A_22_P00025481	0.0460347	2.64075	down	lnc-C20orf196-1	LNCipedia lincRNA (lnc-C20orf196-1), lincRNA [lnc-C20orf196-1:1]
A_33_P3407344	0.0460509	2.31004	down	CEP85L	Homo sapiens centrosomal protein 85kDa-like (CEP85L), transcript variant 1, mRNA [NM_001042475]	NM_001042475
A_22_P00005981	0.0460743	2.33382	down	LOC101928004	PREDICTED: Homo sapiens uncharacterized LOC101928004 (LOC101928004), transcript variant X1, ncRNA [XR_241966]	XR_241966
A_21_P0004611	0.0460912	2.48979	down	LOC100506188	Homo sapiens uncharacterized LOC100506188 (LOC100506188), long non-coding RNA [NR_109774]
A_33_P3379492	0.0460996	2.53528	down	LOC100131581	Homo sapiens cDNA FLJ35225 fis, clone PROST2001116. [AK092544]	AK092544
A_22_P00004509	0.0471245	2.04797	up	lnc-CPT2-4	LNCipedia lincRNA (lnc-CPT2-4), lincRNA [lnc-CPT2-4:1]
A_33_P3277973	0.0461363	2.27831	down	AMICA1	Homo sapiens cDNA FLJ33028 fis, clone THYMU2000140. [AK057590]	AK057590
A_21_P0004476	0.0462108	2.17125	down
A_22_P00018354	0.0462185	2.02088	down		Homo sapiens cDNA: FLJ23081 fis, clone LNG06331. [AK026734]	AK026734
A_22_P00018660	0.0462251	2.01606	down	lnc-ZBTB10-3	LNCipedia lincRNA (lnc-ZBTB10-3), lincRNA [lnc-ZBTB10-3:1]
A_21_P0003744	0.0462864	2.02842	down	lnc-TECRL-3	LNCipedia lincRNA (lnc-TECRL-3), lincRNA [lnc-TECRL-3:1]
A_33_P6473699	0.046287	2.01804	down	LOC101928694	Homo sapiens uncharacterized LOC101928694 (LOC101928694), long non-coding RNA [NR_120338]	NR_120338
A_21_P0014229	0.0463166	2.4535	down	lnc-FAM125B-3	PREDICTED: Homo sapiens uncharacterized LOC100505986 (LOC100505986), misc_RNA [XR_108947]	XR_108947
A_33_P3688511	0.0463331	2.78371	down		Homo sapiens cDNA FLJ26894 fis, clone RCT00440. [AK130404]	AK130404
A_21_P0011440	0.0463493	2.37396	down
A_33_P3241056	0.0463773	2.21042	down	LOC154872	Homo sapiens putative uncharacterized protein LOC154872 (LOC154872), mRNA [NM_001024603]	NM_001024603
A_22_P00002320	0.00587564	2.04782	up	lnc-C11orf46-2	LNCipedia lincRNA (lnc-C11orf46-2), lincRNA [lnc-C11orf46-2:2]
A_33_P3210583	0.0464573	2.31371	down	AAK1	Homo sapiens AP2 associated kinase 1 (AAK1), mRNA [NM_014911]	NM_014911
A_21_P0007807	0.0464933	2.42615	down	lnc-RIMBP2-3	LNCipedia lincRNA (lnc-RIMBP2-3), lincRNA [lnc-RIMBP2-3:1]
A_33_P3404974	0.0465849	2.3703	down	OPN5	Homo sapiens opsin 5 (OPN5), transcript variant 1, mRNA [NM_181744]	NM_181744
A_21_P0007005	0.046607	2.13763	down	lnc-DYDC1-2	LNCipedia lincRNA (lnc-DYDC1-2), lincRNA [lnc-DYDC1-2:1]
A_22_P00012323	0.0466309	3.07316	down
A_33_P3321085	0.0467007	2.41331	down		T cell receptor alpha variable 2 [Source:HGNC Symbol;Acc:HGNC:12116] [ENST00000390424]	AB305745
A_21_P0014383	0.04672	2.02798	down		MR3-HT0736-100700-002-a04 HT0736 Homo sapiens cDNA, mRNA sequence [BE714980]	BE714980
A_22_P00010139	0.0467228	2.519	down	D21S2088E	Homo sapiens D21S2088E (D21S2088E), long non-coding RNA [NR_040254]	NR_040254
A_21_P0005305	0.0467442	2.59632	down
A_33_P3223059	0.0467586	4.05137	down		RST38464 Athersys RAGE Library Homo sapiens cDNA, mRNA sequence [BG218723]	BG218723
A_23_P412508	0.0468412	2.01701	down	PDZD9	Homo sapiens PDZ domain containing 9 (PDZD9), transcript variant 1, mRNA [NM_173806]	NM_173806
A_23_P359588	0.033887	2.0463	up	PCDHGB4	Homo sapiens protocadherin gamma subfamily B, 4 (PCDHGB4), transcript variant 2, mRNA [NM_032098]	NM_032098
A_21_P0003107	0.0468939	2.49048	down	LINC00692	Homo sapiens long intergenic non-protein coding RNA 692 (LINC00692), long non-coding RNA [NR_034055]	NR_034055
A_22_P00013218	0.046922	2.00903	down		PREDICTED: Homo sapiens uncharacterized LOC646730 (LOC646730), mRNA [XM_003960334]	XM_003960334
A_33_P3331193	0.00960348	2.04497	up		immunoglobulin heavy variable 1-18 [Source:HGNC Symbol;Acc:HGNC:5549] [ENST00000390605]	DQ926483
A_21_P0004677	0.0469899	2.9886	down	LINC00222	long intergenic non-protein coding RNA 222 [Source:HGNC Symbol;Acc:HGNC:21560] [ENST00000430898]
A_22_P00015028	0.0470033	2.21851	down		Homo sapiens cDNA clone IMAGE:5199844. [BC030212]	BC030212
A_21_P0009401	0.0470265	2.12102	down	lnc-ANKFY1-1	LNCipedia lincRNA (lnc-ANKFY1-1), lincRNA [lnc-ANKFY1-1:1]
A_33_P3238548	0.0387899	2.04189	up	C3orf36	Homo sapiens chromosome 3 open reading frame 36 (C3orf36), mRNA [NM_025041]	NM_025041
A_21_P0005831	0.0470431	2.04044	down	lnc-OPRK1-1	LNCipedia lincRNA (lnc-OPRK1-1), lincRNA [lnc-OPRK1-1:1]
A_21_P0013708	0.047069	2.07328	down	LINC01503	long intergenic non-protein coding RNA 1503 [Source:HGNC Symbol;Acc:HGNC:51184] [ENST00000427109]	XR_426441
A_33_P3212192	0.0470719	2.02159	down	CHRNG	Homo sapiens cholinergic receptor, nicotinic, gamma (muscle) (CHRNG), mRNA [NM_005199]	NM_005199
A_22_P00007853	0.0471126	2.05687	down			DA193375
A_24_P751492	0.0471174	2.098	down	FAM221B	Homo sapiens family with sequence similarity 221, member B (FAM221B), transcript variant 1, mRNA [NM_001012446]	NM_001012446
A_22_P00013742	0.0225736	2.03786	up		CR745865 Soares_NFL_T_GBC_S1 Homo sapiens cDNA clone IMAGp971N1978 ; IMAGE:1841100 5', mRNA sequence [CR745865]	CR745865
A_21_P0012690	0.0472076	2.04255	down	XLOC_l2_011302	BROAD Institute lincRNA (XLOC_l2_011302), lincRNA [TCONS_l2_00021341]
A_22_P00021085	0.0472143	2.01085	down	lnc-KLHL32-1	LNCipedia lincRNA (lnc-KLHL32-1), lincRNA [lnc-KLHL32-1:1]
A_22_P00013499	0.0472241	2.36704	down	lnc-RP11-362K2.2.1-2	LNCipedia lincRNA (lnc-RP11-362K2.2.1-2), lincRNA [lnc-RP11-362K2.2.1-2:1]
A_23_P355405	0.0472604	2.28982	down	CNTNAP4	Homo sapiens contactin associated protein-like 4 (CNTNAP4), transcript variant 2, mRNA [NM_138994]	NM_138994
A_21_P0005849	0.0472909	2.62973	down	lnc-CRH-4	LNCipedia lincRNA (lnc-CRH-4), lincRNA [lnc-CRH-4:2]
A_22_P00021856	0.0472942	2.06551	down
A_21_P0008466	0.0473182	2.52269	down	lnc-ALKBH1-1	LNCipedia lincRNA (lnc-ALKBH1-1), lincRNA [lnc-ALKBH1-1:1]
A_22_P00012101	0.0473355	2.0207	down	lnc-PNRC2-2	LNCipedia lincRNA (lnc-PNRC2-2), lincRNA [lnc-PNRC2-2:1]
A_33_P3398316	0.0473557	2.32075	down	MMP27	Homo sapiens matrix metallopeptidase 27 (MMP27), mRNA [NM_022122]	NM_022122
A_22_P00002135	0.047436	2.41291	down		long intergenic non-protein coding RNA 383 [Source:HGNC Symbol;Acc:HGNC:42710] [ENST00000433664]
A_21_P0014417	0.0474507	2.5325	down
A_33_P3383004	0.0475276	2.48308	down	PSAPL1	Homo sapiens prosaposin-like 1 (gene/pseudogene) (PSAPL1), mRNA [NM_001085382]	NM_001085382
A_22_P00019428	0.00173689	2.03511	up	lnc-NMNAT1-3	DA338616 BRHIP3 Homo sapiens cDNA clone BRHIP3040100 5', mRNA sequence [DA338616]	DA338616
A_33_P3359923	0.0476016	2.05188	down	PATE4	Homo sapiens prostate and testis expressed 4 (PATE4), mRNA [NM_001144874]	NM_001144874
A_21_P0001707	0.0476062	2.13443	down	lnc-ADAMTSL4-1	LNCipedia lincRNA (lnc-ADAMTSL4-1), lincRNA [lnc-ADAMTSL4-1:2]
A_22_P00001431	0.0476306	2.12524	down	lnc-APOB-2	LNCipedia lincRNA (lnc-APOB-2), lincRNA [lnc-APOB-2:1]
A_33_P3223417	0.0476319	2.57719	down	SLC26A4-AS1	Homo sapiens SLC26A4 antisense RNA 1 (SLC26A4-AS1), long non-coding RNA [NR_028137]	NR_028137
A_33_P3412300	0.0476412	2.55254	down	lnc-HJURP-1	LNCipedia lincRNA (lnc-HJURP-1), lincRNA [lnc-HJURP-1:1]
A_21_P0012947	0.0476547	2.39901	down		PREDICTED: Homo sapiens uncharacterized LOC102724810 (LOC102724810), transcript variant X3, ncRNA [XR_425908]	XR_425908
A_24_P263284	0.0478122	2.01529	down	CSMD2	Homo sapiens CUB and Sushi multiple domains 2 (CSMD2), transcript variant 2, mRNA [NM_052896]	NM_052896
A_22_P00019202	0.0478517	2.01132	down	lnc-AC091801.1.1-7	LNCipedia lincRNA (lnc-AC091801.1.1-7), lincRNA [lnc-AC091801.1.1-7:1]
A_33_P3387943	0.047856	2.1771	down	GLRB	Homo sapiens glycine receptor, beta (GLRB), transcript variant 1, mRNA [NM_000824]	NM_000824
A_22_P00022138	0.0478912	2.0851	down	lnc-KRT81-2	603199502F1 NIH_MGC_97 Homo sapiens cDNA clone IMAGE:5265361 5', mRNA sequence [BI458978]	BI458978
A_33_P3259042	0.0479323	2.92939	down	MYOCD	Homo sapiens myocardin (MYOCD), transcript variant 1, mRNA [NM_001146312]	NM_001146312
A_24_P190007	0.0479613	2.01642	down	GP2	glycoprotein 2 (zymogen granule membrane) [Source:HGNC Symbol;Acc:HGNC:4441] [ENST00000381362]	XM_005255261
A_22_P00006513	0.0479738	2.01162	down		AGENCOURT_7571067 NIH_MGC_68 Homo sapiens cDNA clone IMAGE:6058386 5', mRNA sequence [BQ224694]	BQ224694
A_22_P00007094	0.0479865	2.10538	down		Homo sapiens, clone IMAGE:3907519, mRNA. [BC038562]
A_21_P0010221	0.0293493	2.02486	up		AGENCOURT_7973391 NIH_MGC_72 Homo sapiens cDNA clone IMAGE:6168866 5', mRNA sequence [BU172748]
A_22_P00015759	0.0480465	2.04657	down		DB210687 TRACH2 Homo sapiens cDNA clone TRACH2023954 5', mRNA sequence [DB210687]	DB210687
A_22_P00024417	0.0480501	2.40695	down	lnc-UBLCP1-7	LNCipedia lincRNA (lnc-UBLCP1-7), lincRNA [lnc-UBLCP1-7:1]
A_33_P3349030	0.0480803	2.03398	down		Homo sapiens cDNA FLJ46540 fis, clone THYMU3037856. [AK128397]	AK128397
A_21_P0004572	0.0481158	2.04065	down	lnc-DTWD2-3	LNCipedia lincRNA (lnc-DTWD2-3), lincRNA [lnc-DTWD2-3:2]
A_22_P00017910	0.0481552	2.02258	down	lnc-ZFP2-1	LNCipedia lincRNA (lnc-ZFP2-1), lincRNA [lnc-ZFP2-1:1]
A_22_P00022673	0.0481678	2.02785	down	lnc-DYNLL2-2	Q21EL0_9ALTE (Q21EL0) Ham1-like protein, partial (6%) [THC2760428]
A_22_P00019839	0.0481712	2.02681	down	lnc-ADCY2-4	LNCipedia lincRNA (lnc-ADCY2-4), lincRNA [lnc-ADCY2-4:1]
A_33_P3407990	0.0481871	2.62175	down	LOC100130193	Homo sapiens cDNA FLJ38783 fis, clone LIVER2001191. [AK096102]	AK096102
A_33_P3390008	0.0481968	2.09968	down		immunoglobulin lambda variable 11-55 (non-functional) [Source:HGNC Symbol;Acc:HGNC:5886] [ENST00000390286]
A_23_P102919	0.0482348	2.04078	down	B3GALT5	Homo sapiens UDP-Gal:betaGlcNAc beta 1,3-galactosyltransferase, polypeptide 5 (B3GALT5), transcript variant 3, mRNA [NM_033171]	NM_033171
A_21_P0001351	0.0483251	2.03117	down	lnc-PTBP2-1	LNCipedia lincRNA (lnc-PTBP2-1), lincRNA [lnc-PTBP2-1:1]
A_21_P0002884	0.0483327	2.38379	down
A_22_P00007458	0.0483419	2.78152	down	lnc-GTDC1-7	LNCipedia lincRNA (lnc-GTDC1-7), lincRNA [lnc-GTDC1-7:1]
A_21_P0007978	0.0483787	2.01437	down	LINC00572	Homo sapiens long intergenic non-protein coding RNA 572 (LINC00572), long non-coding RNA [NR_047501]
A_33_P3341906	0.048404	2.0319	down	C10orf128	PREDICTED: Homo sapiens chromosome 10 open reading frame 128 (C10orf128), transcript variant X1, mRNA [XM_006717655]	XM_006717655
A_21_P0004557	0.0484246	2.75901	down	lnc-SGTB-4	LNCipedia lincRNA (lnc-SGTB-4), lincRNA [lnc-SGTB-4:1]
A_21_P0003984	0.0484691	2.01587	down	lnc-RXFP3-1	LNCipedia lincRNA (lnc-RXFP3-1), lincRNA [lnc-RXFP3-1:1]
A_33_P3414944	0.0183031	2.02141	up	lnc-GABARAPL3-4	LNCipedia lincRNA (lnc-GABARAPL3-4), lincRNA [lnc-GABARAPL3-4:1]
A_33_P3310625	0.0485951	2.11715	down		T cell receptor alpha variable 40 [Source:HGNC Symbol;Acc:HGNC:12141] [ENST00000390467]	AB306057
A_21_P0006151	0.0485958	2.09793	down	lnc-ANXA1-1	LNCipedia lincRNA (lnc-ANXA1-1), lincRNA [lnc-ANXA1-1:1]
A_33_P3390411	0.0486447	2.12293	down	F9	Homo sapiens coagulation factor IX (F9), mRNA [NM_000133]	NM_000133
A_19_P00800522	0.0486607	2.01591	down	lnc-VWA5A-1	MUSLRCNA loricrin {Mus musculus} (exp=-1; wgp=0; cg=0), partial (5%) [THC2669257]
A_22_P00014974	0.0487237	2.0599	down	lnc-SMARCAL1-4	LNCipedia lincRNA (lnc-SMARCAL1-4), lincRNA [lnc-SMARCAL1-4:1]
A_33_P3312774	0.048732	2.14995	down
A_21_P0013033	0.0487323	2.32945	down	CCDC162P	coiled-coil domain containing 162, pseudogene [Source:HGNC Symbol;Acc:HGNC:21565] [ENST00000508210]
A_33_P3299000	0.0487572	2.20694	down	SPATA9	Homo sapiens spermatogenesis associated 9 (SPATA9), transcript variant 1, mRNA [NM_031952]	NM_031952
A_33_P3299750	0.0488231	2.64013	down
A_33_P3322383	0.048864	2.15443	down	lnc-PAX9-2	LNCipedia lincRNA (lnc-PAX9-2), lincRNA [lnc-PAX9-2:1]
A_33_P3319815	0.0488648	2.01271	down	LINC01546	Homo sapiens long intergenic non-protein coding RNA 1546 (LINC01546), long non-coding RNA [NR_038428]	NR_038428
A_24_P321581	0.0489229	2.5136	down	SLC38A4	Homo sapiens solute carrier family 38, member 4 (SLC38A4), transcript variant 1, mRNA [NM_018018]	NM_018018
A_33_P3391542	0.048925	3.17729	down		ribosomal protein L23a pseudogene 68 [Source:HGNC Symbol;Acc:HGNC:35489] [ENST00000480924]
A_22_P00006555	0.0489359	4.66991	down	lnc-FLNB-2	LNCipedia lincRNA (lnc-FLNB-2), lincRNA [lnc-FLNB-2:1]
A_22_P00010422	0.048979	2.52464	down	lnc-MYOM1-3	LNCipedia lincRNA (lnc-MYOM1-3), lincRNA [lnc-MYOM1-3:1]
A_22_P00002917	0.0489913	2.53549	down	lnc-C5orf22-1	LNCipedia lincRNA (lnc-C5orf22-1), lincRNA [lnc-C5orf22-1:1]
A_33_P3322730	0.0489961	2.11428	down
A_21_P0002443	0.0489963	2.6312	down	lnc-BCL11A-5	LNCipedia lincRNA (lnc-BCL11A-5), lincRNA [lnc-BCL11A-5:1]
A_21_P0006595	0.0490099	2.05094	down	LOC101929148	Homo sapiens uncharacterized LOC101929148 (LOC101929148), long non-coding RNA [NR_110413]	NR_110413
A_21_P0008207	0.049053	2.01142	down	lnc-SLC10A2-1	LNCipedia lincRNA (lnc-SLC10A2-1), lincRNA [lnc-SLC10A2-1:1]
A_22_P00001942	0.0342309	2.02102	up		BX391450 Homo sapiens HELA CELLS COT 25-NORMALIZED Homo sapiens cDNA clone CS0DK001YG07 5-PRIME, mRNA sequence [BX391450]	BX391450
A_21_P0006704	0.0490633	2.06433	down
A_33_P3241831	0.0491364	2.03161	down	MAGEC1	Homo sapiens melanoma antigen family C, 1 (MAGEC1), mRNA [NM_005462]	NM_005462
A_21_P0006319	0.049163	3.22638	down	lnc-DENND1A-2	LNCipedia lincRNA (lnc-DENND1A-2), lincRNA [lnc-DENND1A-2:1]
A_22_P00025017	0.049237	2.47423	down	LOC101929535	PREDICTED: Homo sapiens uncharacterized LOC101929535 (LOC101929535), ncRNA [XR_242017]	XR_242017
A_33_P3311200	0.04924	2.028	down	IFNW1	Homo sapiens interferon, omega 1 (IFNW1), mRNA [NM_002177]	NM_002177
A_21_P0013337	0.0492449	3.02962	down	XLOC_l2_013931	BROAD Institute lincRNA (XLOC_l2_013931), lincRNA [TCONS_l2_00026766]
A_21_P0001575	0.0492659	2.36283	down	lnc-NOTCH2-2	LNCipedia lincRNA (lnc-NOTCH2-2), lincRNA [lnc-NOTCH2-2:1]
A_21_P0014794	0.0492746	2.10378	down
A_22_P00014183	0.0492887	2.01944	down
A_33_P3323975	0.0493454	2.19869	down
A_22_P00004156	0.049442	3.10302	down
A_32_P355943	0.0494456	2.4481	down	RGSL1	Homo sapiens regulator of G-protein signaling like 1 (RGSL1), mRNA [NM_001137669]	NM_001137669
A_22_P00012329	0.0494501	3.38148	down	LOC102725390	PREDICTED: Homo sapiens uncharacterized LOC102725390 (LOC102725390), transcript variant X2, ncRNA [XR_424207]	XR_424207
A_23_P428329	0.0495171	2.02098	down	PTF1A	Homo sapiens pancreas specific transcription factor, 1a (PTF1A), mRNA [NM_178161]	NM_178161
A_22_P00012372	0.0495246	2.31809	down	LOC101927058	Homo sapiens uncharacterized LOC101927058 (LOC101927058), long non-coding RNA [NR_110042]	NR_110042
A_24_P35537	0.0495499	2.00704	down	RIC3	Homo sapiens RIC3 acetylcholine receptor chaperone (RIC3), transcript variant 1, mRNA [NM_024557]	NM_024557
A_19_P00317963	0.0332261	2.01259	up	lnc-PERP-3	LNCipedia lincRNA (lnc-PERP-3), lincRNA [lnc-PERP-3:2]
A_24_P203103	0.0498289	2.40627	down	SH2D1A	Homo sapiens SH2 domain containing 1A (SH2D1A), transcript variant 1, mRNA [NM_002351]	NM_002351
A_24_P56330	0.0318889	2.00325	up	TEX29	Homo sapiens testis expressed 29 (TEX29), transcript variant 2, mRNA [NM_152324]	NM_152324
A_21_P0014450	0.0498567	2.18752	down	ESP33	PREDICTED: Homo sapiens uncharacterized locus ESP33 (ESP33), misc_RNA [XR_250562]	XR_250562
A_21_P0009581	0.0498654	2.29733	down	lnc-ZADH2-2	LNCipedia lincRNA (lnc-ZADH2-2), lincRNA [lnc-ZADH2-2:1]
A_21_P0010078	0.049875	2.52828	down
A_33_P3354111	0.0499412	2.14749	down	FAM227B	Homo sapiens family with sequence similarity 227, member B (FAM227B), mRNA [NM_152647]	NM_152647
A_33_P3346287	0.0499419	2.34489	down	LINC00299	Homo sapiens long intergenic non-protein coding RNA 299 (LINC00299), long non-coding RNA [NR_034135]	NR_034135
A_22_P00009171	0.0499532	2.22871	down
A_21_P0006689	0.0499689	2.55253	down	LOC101929662	Homo sapiens uncharacterized LOC101929662 (LOC101929662), long non-coding RNA [NR_120670]	NR_120670

## Sheet: Sheet2
Supplementary Table 3: List of the 1,882 genes with significant expression changes by P-REX2a knockdown (p < 0.05, fold change > 2.0)
ProbeName	p	FC (abs)	Regulation	GeneSymbol	Description	GenbankAccession	ControlType
A_33_P3313940	0.00543722	16.976	up				FALSE
A_22_P00003553	0.0113876	11.9749	up				FALSE
A_23_P39171	0.00213325	11.4924	up	GALP	Homo sapiens galanin-like peptide (GALP), transcript variant 1, mRNA [NM_033106]	NM_033106	FALSE
A_22_P00007537	0.0146313	10.6649	up				FALSE
A_22_P00014394	0.01447	9.37793	up				FALSE
A_33_P3389926	0.0293055	9.22626	up	FAM230A	PREDICTED: Homo sapiens family with sequence similarity 230, member A (FAM230A), mRNA [XM_006726832]	XM_006726832	FALSE
A_21_P0009981	0.0457943	9.21078	up	lnc-FAM209B-1	LNCipedia lincRNA (lnc-FAM209B-1), lincRNA [lnc-FAM209B-1:1]		FALSE
A_21_P0000647	0.0330326	8.83241	up	LGALS17A	Homo sapiens Charcot-Leyden crystal protein pseudogene (LGALS17A), non-coding RNA [NR_034156]	NR_034156	FALSE
A_22_P00004877	0.0374507	7.42429	up	lnc-CYR61-3	Q5VV87_HUMAN (Q5VV87) Microsomal glutathione S-transferase 3, partial (16%) [THC2713063]	AK125723	FALSE
A_23_P136116	0.0438585	7.35841	up	AGMO	Homo sapiens alkylglycerol monooxygenase (AGMO), mRNA [NM_001004320]	NM_001004320	FALSE
A_33_P3295917	0.0453814	6.4003	up	IL7	interleukin 7 [Source:HGNC Symbol;Acc:HGNC:6023] [ENST00000518982]	AB102885	FALSE
A_23_P360542	0.000396265	6.35671	up	LINC00470	Homo sapiens long intergenic non-protein coding RNA 470 (LINC00470), transcript variant 1, long non-coding RNA [NR_023925]	NR_023925	FALSE
A_24_P555170	0.0085553	6.2084	up	UBE2Q2L	Homo sapiens ubiquitin-conjugating enzyme E2Q family member 2-like (UBE2Q2L), mRNA [NM_001243531]	NM_001243531	FALSE
A_33_P3357759	0.0498403	6.13598	up	MROH2A	Homo sapiens maestro heat-like repeat family member 2A (MROH2A), mRNA [NM_001287395]	NM_001287395	FALSE
A_21_P0006834	0.0237262	5.82302	up	lnc-GATA3-2	LNCipedia lincRNA (lnc-GATA3-2), lincRNA [lnc-GATA3-2:1]		FALSE
A_23_P121545	0.0131296	5.57901	up	GPM6A	Homo sapiens glycoprotein M6A (GPM6A), transcript variant 2, mRNA [NM_201591]	NM_201591	FALSE
A_32_P10936	0.00950772	5.27494	up	CDH12	Homo sapiens cadherin 12, type 2 (N-cadherin 2) (CDH12), mRNA [NM_004061]	NM_004061	FALSE
A_22_P00005934	0.0259422	5.23522	up		Homo sapiens mRNA; cDNA DKFZp434O1214 (from clone DKFZp434O1214). [AL137279]	AL137279	FALSE
A_22_P00000204	0.0290803	5.07901	up	lnc-ABRA-1	AGENCOURT_10422187 NIH_MGC_57 Homo sapiens cDNA clone IMAGE:6654479 5', mRNA sequence [BU928599]	BU928599	FALSE
A_22_P00008149	0.0121613	5.05239	up	LOC101927003	Homo sapiens uncharacterized LOC101927003 (LOC101927003), long non-coding RNA [NR_125389]	NR_125389	FALSE
A_21_P0003805	0.00934649	4.79932	up	lnc-DCTD-8	LNCipedia lincRNA (lnc-DCTD-8), lincRNA [lnc-DCTD-8:1]		FALSE
A_23_P301521	0.0470386	4.69094	up	KIAA1462	Homo sapiens KIAA1462 (KIAA1462), mRNA [NM_020848]	NM_020848	FALSE
A_33_P7280795	0.0261028	4.5363	up	lnc-SNURF-3	Homo sapiens clone Rt-16 SNURF-SNRPN mRNA, downstream untranslated exons, alternatively spliced. [AF400500]	AF400500	FALSE
A_21_P0006141	0.00931709	4.50475	up	lnc-HRCT1-2	LNCipedia lincRNA (lnc-HRCT1-2), lincRNA [lnc-HRCT1-2:1]		FALSE
A_22_P00017820	0.037965	4.35469	up	lnc-ZBTB7C-1	LNCipedia lincRNA (lnc-ZBTB7C-1), lincRNA [lnc-ZBTB7C-1:1]		FALSE
A_23_P65307	0.0315014	4.33206	up	SLITRK6	Homo sapiens SLIT and NTRK-like family, member 6 (SLITRK6), mRNA [NM_032229]	NM_032229	FALSE
A_21_P0012331	0.0211912	4.29651	up				FALSE
A_21_P0005972	0.00366502	4.28675	up	lnc-KCNV1-2	LNCipedia lincRNA (lnc-KCNV1-2), lincRNA [lnc-KCNV1-2:4]		FALSE
A_33_P3227661	0.0316756	4.2251	up				FALSE
A_22_P00019830	0.00012571	4.22497	up	CDK5RAP3	Homo sapiens CDK5 regulatory subunit associated protein 3 (CDK5RAP3), transcript variant 4, mRNA [NM_001278197]	NM_001278197	FALSE
A_24_P281908	0.000295457	4.21931	up	CUX2	Homo sapiens cut-like homeobox 2 (CUX2), mRNA [NM_015267]	NM_015267	FALSE
A_22_P00025068	0.0463886	4.19228	up	lnc-MAEL-1	LNCipedia lincRNA (lnc-MAEL-1), lincRNA [lnc-MAEL-1:1]		FALSE
A_24_P225534	0.00134464	4.16822	up	RHBDL2	Homo sapiens rhomboid, veinlet-like 2 (Drosophila) (RHBDL2), mRNA [NM_017821]	NM_017821	FALSE
A_22_P00001704	0.0475737	4.11852	up	lnc-ATF7IP2-2	LNCipedia lincRNA (lnc-ATF7IP2-2), lincRNA [lnc-ATF7IP2-2:1]		FALSE
A_23_P90470	0.0177397	4.10824	up				FALSE
A_21_P0013426	0.0185926	4.03129	up	LOC650226	Homo sapiens ankyrin repeat domain 26 pseudogene (LOC650226), non-coding RNA [NR_029420]	NR_029420	FALSE
A_33_P3280845	0.00631946	3.99155	up	THY1	Homo sapiens Thy-1 cell surface antigen (THY1), mRNA [NM_006288]	NM_006288	FALSE
A_21_P0011729	0.0468675	3.95276	up	XLOC_l2_006973	BROAD Institute lincRNA (XLOC_l2_006973), lincRNA [TCONS_l2_00012940]		FALSE
A_21_P0002716	0.0485773	3.91367	up	LOC101926983	PREDICTED: Homo sapiens uncharacterized LOC101926983 (LOC101926983), transcript variant X1, ncRNA [XR_241554]	XR_241554	FALSE
A_23_P101048	0.0223538	3.8839	up	KRTAP3-2	Homo sapiens keratin associated protein 3-2 (KRTAP3-2), mRNA [NM_031959]	NM_031959	FALSE
A_23_P28948	0.048033	3.87287	up	REM1	Homo sapiens RAS (RAD and GEM)-like GTP-binding 1 (REM1), mRNA [NM_014012]	NM_014012	FALSE
A_32_P46571	0.00626378	3.73648	up	RHBDL2	Homo sapiens rhomboid, veinlet-like 2 (Drosophila) (RHBDL2), mRNA [NM_017821]	NM_017821	FALSE
A_22_P00014967	0.012423	3.61223	up	lnc-SMAD6-1	Homo sapiens cDNA FLJ38816 fis, clone LIVER2007568. [AK096135]	AK096135	FALSE
A_21_P0005436	0.0461095	3.5938	up	lnc-CHRM2-2	LNCipedia lincRNA (lnc-CHRM2-2), lincRNA [lnc-CHRM2-2:3]		FALSE
A_33_P3415748	0.00990264	3.57995	up	LOC100129072	Homo sapiens cDNA FLJ41887 fis, clone OCBBF2023643. [AK123881]	AK123881	FALSE
A_23_P63432	0.0280059	3.54793	up	RHBDL2	Homo sapiens rhomboid, veinlet-like 2 (Drosophila) (RHBDL2), mRNA [NM_017821]	NM_017821	FALSE
A_23_P94103	0.0249565	3.5343	up	SCARA5	Homo sapiens scavenger receptor class A, member 5 (SCARA5), mRNA [NM_173833]	NM_173833	FALSE
A_23_P324304	0.0409866	3.52378	up	ALK	Homo sapiens anaplastic lymphoma receptor tyrosine kinase (ALK), mRNA [NM_004304]	NM_004304	FALSE
A_21_P0011282	0.00138687	3.49468	up		long intergenic non-protein coding RNA 1297 [Source:HGNC Symbol;Acc:HGNC:50443] [ENST00000621052]		FALSE
A_33_P3424867	0.0138184	3.4284	up				FALSE
A_21_P0007308	0.0349661	3.3884	up	lnc-GLB1L2-1	LNCipedia lincRNA (lnc-GLB1L2-1), lincRNA [lnc-GLB1L2-1:9]		FALSE
A_24_P52887	0.000101854	3.35358	up	ENDOU	Homo sapiens endonuclease, polyU-specific (ENDOU), transcript variant 2, mRNA [NM_006025]	NM_006025	FALSE
A_22_P00025088	0.0282109	3.23375	up				FALSE
A_23_P23502	0.0135808	3.21409	up	OR6N1	Homo sapiens olfactory receptor, family 6, subfamily N, member 1 (OR6N1), mRNA [NM_001005185]	NM_001005185	FALSE
A_21_P0011196	0.00362933	3.21379	up				FALSE
A_23_P218937	0.000320978	3.20203	up	PCDHGC3	Homo sapiens protocadherin gamma subfamily C, 3 (PCDHGC3), transcript variant 2, mRNA [NM_032402]	NM_032402	FALSE
A_21_P0011237	0.0382954	3.18073	up	LINC01087	Homo sapiens long intergenic non-protein coding RNA 1087 (LINC01087), long non-coding RNA [NR_108087]	NR_108087	FALSE
A_22_P00008520	0.00138911	3.17823	up	LINC01366	Homo sapiens long intergenic non-protein coding RNA 1366 (LINC01366), transcript variant 1, long non-coding RNA [NR_026945]	NR_026945	FALSE
A_22_P00017635	0.00847226	3.14469	up	lnc-WNT1-2	LNCipedia lincRNA (lnc-WNT1-2), lincRNA [lnc-WNT1-2:4]		FALSE
A_21_P0004529	0.0337688	3.14248	up	lnc-SLC25A48-2	LNCipedia lincRNA (lnc-SLC25A48-2), lincRNA [lnc-SLC25A48-2:6]	XM_005276270	FALSE
A_23_P371145	0.0150025	3.07017	up	ADPRHL1	Homo sapiens ADP-ribosylhydrolase like 1 (ADPRHL1), transcript variant 1, mRNA [NM_138430]	NM_138430	FALSE
A_23_P86599	0.0258558	3.03707	up	DMBT1	Homo sapiens deleted in malignant brain tumors 1 (DMBT1), transcript variant 2, mRNA [NM_007329]	NM_007329	FALSE
A_23_P18672	0.00739603	3.03338	up	GBA3	Homo sapiens glucosidase, beta, acid 3 (gene/pseudogene) (GBA3), transcript variant 1, mRNA [NM_020973]	NM_020973	FALSE
A_21_P0011236	0.0242581	2.8688	up		long intergenic non-protein coding RNA 1297 [Source:HGNC Symbol;Acc:HGNC:50443] [ENST00000620186]		FALSE
A_22_P00015685	0.0274617	2.8559	up	lnc-SYNC-2	LNCipedia lincRNA (lnc-SYNC-2), lincRNA [lnc-SYNC-2:1]		FALSE
A_23_P134139	0.000172007	2.82788	up	FABP7	Homo sapiens fatty acid binding protein 7, brain (FABP7), mRNA [NM_001446]	NM_001446	FALSE
A_21_P0004199	0.00769053	2.77362	up	lnc-NDUFS6-8	LNCipedia lincRNA (lnc-NDUFS6-8), lincRNA [lnc-NDUFS6-8:1]		FALSE
A_21_P0001873	0.00334713	2.73088	up	LOC100507073	Homo sapiens uncharacterized LOC100507073 (LOC100507073), long non-coding RNA [NR_110156]	NR_110156	FALSE
A_33_P3394995	0.016665	2.72642	up	PREX2	Homo sapiens phosphatidylinositol-3,4,5-trisphosphate-dependent Rac exchange factor 2 (PREX2), transcript variant 2, mRNA [NM_025170]	NM_025170	FALSE
A_33_P3217356	0.0124161	2.70373	up	TRABD2B	Homo sapiens TraB domain containing 2B (TRABD2B), mRNA [NM_001194986]	NM_001194986	FALSE
A_23_P81369	0.00701045	2.68804	up	ADAM19	Homo sapiens ADAM metallopeptidase domain 19 (ADAM19), mRNA [NM_033274]	NM_033274	FALSE
A_33_P3861634	0.0041523	2.67427	up	LINC01305	Homo sapiens long intergenic non-protein coding RNA 1305 (LINC01305), long non-coding RNA [NR_038897]	NR_038897	FALSE
A_33_P3436935	0.00369905	2.64299	up	LOC284930	Homo sapiens uncharacterized LOC284930 (LOC284930), long non-coding RNA [NR_122046]	NR_122046	FALSE
A_33_P3394744	0.0181117	2.63891	up	DMRT2	Homo sapiens doublesex and mab-3 related transcription factor 2 (DMRT2), transcript variant 1, mRNA [NM_006557]	NM_006557	FALSE
A_22_P00010781	0.0343366	2.61103	up	NKX6-2	NK6 homeobox 2 [Source:HGNC Symbol;Acc:HGNC:19321] [ENST00000368592]		FALSE
A_33_P3285761	0.00546484	2.5936	up		DB028131 TESTI2 Homo sapiens cDNA clone TESTI2010918 5', mRNA sequence [DB028131]	DB028131	FALSE
A_21_P0008659	0.0150032	2.56383	up	lnc-ANKRD34C-1	LNCipedia lincRNA (lnc-ANKRD34C-1), lincRNA [lnc-ANKRD34C-1:1]		FALSE
A_22_P00024443	0.0280174	2.54829	up				FALSE
A_33_P3224800	0.00999573	2.50794	up	NCF1B	neutrophil cytosolic factor 1B pseudogene [Source:HGNC Symbol;Acc:HGNC:32522] [ENST00000435988]		FALSE
A_24_P228796	0.0361562	2.50223	up	GAGE7	Homo sapiens G antigen 7 (GAGE7), mRNA [NM_021123]	NM_021123	FALSE
A_21_P0010653	0.0111076	2.49486	up	XLOC_l2_001097	BROAD Institute lincRNA (XLOC_l2_001097), lincRNA [TCONS_l2_00001507]		FALSE
A_21_P0001988	0.0117046	2.48012	up		DB452204 RIKEN full-length enriched human cDNA library, testis Homo sapiens cDNA clone H013056J05 5', mRNA sequence [DB452204]		FALSE
A_21_P0009228	0.0183396	2.48004	up	LOC102724831	PREDICTED: Homo sapiens uncharacterized LOC102724831 (LOC102724831), ncRNA [XR_424804]	XR_424804	FALSE
A_23_P41114	0.00238944	2.47957	up	CSTA	Homo sapiens cystatin A (stefin A) (CSTA), mRNA [NM_005213]	NM_005213	FALSE
A_21_P0009601	0.0320184	2.44095	up	lnc-VAPA-1	LNCipedia lincRNA (lnc-VAPA-1), lincRNA [lnc-VAPA-1:1]		FALSE
A_23_P59738	0.00253294	2.43259	up	MYL7	Homo sapiens myosin, light chain 7, regulatory (MYL7), mRNA [NM_021223]	NM_021223	FALSE
A_21_P0010774	0.0235656	2.43032	up	lnc-PPIAL4G-4	Q3SWV3_HUMAN (Q3SWV3) LOC389833 protein (Fragment), partial (8%) [THC2542300]		FALSE
A_22_P00014774	0.0399474	2.41914	up				FALSE
A_21_P0000660	0.0195646	2.41488	up	LOC100499489	Homo sapiens uncharacterized LOC100499489 (LOC100499489), long non-coding RNA [NR_036533]	NR_036533	FALSE
A_33_P3860067	0.02847	2.41182	up		Homo sapiens hypothetical LOC554174, mRNA (cDNA clone MGC:16743 IMAGE:4130428), complete cds. [BC009388]	BC009388	FALSE
A_33_P3264193	0.0322542	2.39974	up	OR2D2	Homo sapiens olfactory receptor, family 2, subfamily D, member 2 (OR2D2), mRNA [NM_003700]	NM_003700	FALSE
A_32_P48134	0.0324794	2.37879	up	TPTE2P3	Homo sapiens transmembrane phosphoinositide 3-phosphatase and tensin homolog 2 pseudogene 3 (TPTE2P3), non-coding RNA [NR_002793]	NR_002793	FALSE
A_33_P3422439	0.0244694	2.37567	up		high mobility group nucleosome binding domain 1 pseudogene 7 [Source:HGNC Symbol;Acc:HGNC:39350] [ENST00000491722]		FALSE
A_33_P3642036	0.0263091	2.36983	up	LOC100289333	Homo sapiens cDNA FLJ35869 fis, clone TESTI2007973. [AK093188]	AK093188	FALSE
A_24_P261750	0.0128472	2.36687	up	KERA	Homo sapiens keratocan (KERA), mRNA [NM_007035]	NM_007035	FALSE
A_21_P0009153	0.0432847	2.3553	up	LOC102723471	PREDICTED: Homo sapiens uncharacterized LOC102723471 (LOC102723471), ncRNA [XR_424817]	XR_424817	FALSE
A_21_P0004651	0.0109237	2.34738	up	lnc-DAAM2-3	Q3Y452_HUMAN (Q3Y452) Testis development related protein 1, complete [THC2717314]		FALSE
A_23_P9883	0.0181424	2.34537	up	NLRP3	Homo sapiens NLR family, pyrin domain containing 3 (NLRP3), transcript variant 3, mRNA [NM_001079821]	NM_001079821	FALSE
A_33_P3315470	0.0310181	2.34108	up	LINC01018	Homo sapiens long intergenic non-protein coding RNA 1018 (LINC01018), transcript variant 1, long non-coding RNA [NR_024424]	NR_024424	FALSE
A_23_P73429	0.00655505	2.33842	up	HCLS1	Homo sapiens hematopoietic cell-specific Lyn substrate 1 (HCLS1), transcript variant 1, mRNA [NM_005335]	NM_005335	FALSE
A_33_P3319406	0.0410145	2.31387	up	ARHGAP21	Rho GTPase activating protein 21 [Source:HGNC Symbol;Acc:HGNC:23725] [ENST00000376410]	BX537570	FALSE
A_21_P0006374	0.0294554	2.28667	up	lnc-C9orf86-1	LNCipedia lincRNA (lnc-C9orf86-1), lincRNA [lnc-C9orf86-1:1]		FALSE
A_22_P00003340	0.0152214	2.27875	up	lnc-CATSPERB-1	Homo sapiens cDNA FLJ11511 fis, clone HEMBA1002189. [AK021573]	AK021573	FALSE
A_22_P00001788	0.0224134	2.27403	up	lnc-ATP4B-1	Homo sapiens cDNA FLJ39037 fis, clone NT2RP7008544. [AK096356]	AK096356	FALSE
A_33_P3356371	0.0134768	2.27349	up		Homo sapiens cDNA FLJ45867 fis, clone OCBBF3003745. [AK127766]	AK127766	FALSE
A_22_P00019468	0.016312	2.25854	up	lnc-MIXL1-2	BC034563 ACBD3 protein {Homo sapiens} (exp=-1; wgp=0; cg=0), partial (17%) [THC2682346]		FALSE
A_32_P74579	0.0078753	2.25055	up	GAS2L2	Homo sapiens growth arrest-specific 2 like 2 (GAS2L2), mRNA [NM_139285]	NM_139285	FALSE
A_33_P3225552	0.0133357	2.20472	up		Homo sapiens PRO1405 mRNA, complete cds. [AF132198]	AF132198	FALSE
A_21_P0000683	0.0144166	2.19778	up	LOC100287632	Homo sapiens selenoprotein K pseudogene (LOC100287632), non-coding RNA [NR_037662]		FALSE
A_22_P00023904	0.023079	2.1766	up	lnc-GPR182-1	Q6LAJ3_HUMAN (Q6LAJ3) G-protein coupled receptor, partial (13%) [THC2667154]		FALSE
A_23_P167298	0.0096392	2.17186	up	C4orf17	Homo sapiens chromosome 4 open reading frame 17 (C4orf17), mRNA [NM_032149]	NM_032149	FALSE
A_24_P187799	0.0121289	2.16549	up	CPED1	Homo sapiens cadherin-like and PC-esterase domain containing 1 (CPED1), transcript variant 1, mRNA [NM_024913]	NM_024913	FALSE
A_21_P0009473	0.0393256	2.16295	up	lnc-KIAA1328-1	LNCipedia lincRNA (lnc-KIAA1328-1), lincRNA [lnc-KIAA1328-1:1]		FALSE
A_21_P0004064	0.0023519	2.15974	up				FALSE
A_33_P3363933	0.0371908	2.15355	up	FCRL6	Homo sapiens Fc receptor-like 6 (FCRL6), transcript variant 2, mRNA [NM_001284217]	NM_001284217	FALSE
A_23_P79015	0.00740101	2.14948	up	SCN1B	Homo sapiens sodium channel, voltage gated, type I beta subunit (SCN1B), transcript variant b, mRNA [NM_199037]	NM_199037	FALSE
A_32_P49867	0.0428386	2.14609	up	LRCOL1	Homo sapiens leucine rich colipase-like 1 (LRCOL1), mRNA [NM_001195520]	NM_001195520	FALSE
A_22_P00013699	0.0128266	2.14093	up	lnc-RP11-770G2.3.1-1	LNCipedia lincRNA (lnc-RP11-770G2.3.1-1), lincRNA [lnc-RP11-770G2.3.1-1:2]		FALSE
A_33_P3303361	0.0415876	2.13555	up				FALSE
A_23_P117851	0.00367247	2.13464	up	CPLX3	Homo sapiens complexin 3 (CPLX3), mRNA [NM_001030005]	NM_001030005	FALSE
A_21_P0006117	0.0177222	2.13416	up	lnc-DMRT2-1	LNCipedia lincRNA (lnc-DMRT2-1), lincRNA [lnc-DMRT2-1:1]		FALSE
A_33_P3210468	0.025592	2.12782	up	MATN4	Homo sapiens matrilin 4 (MATN4), transcript variant 1, mRNA [NM_003833]	NM_003833	FALSE
A_33_P3340847	0.0200152	2.11816	up	CARD6	Homo sapiens caspase recruitment domain family, member 6 (CARD6), mRNA [NM_032587]	NM_032587	FALSE
A_22_P00025898	0.0361931	2.11668	up	lnc-B9D1-1	LNCipedia lincRNA (lnc-B9D1-1), lincRNA [lnc-B9D1-1:1]		FALSE
A_24_P165545	0.041495	2.11278	up	TTLL10	Homo sapiens tubulin tyrosine ligase-like family member 10 (TTLL10), transcript variant 2, mRNA [NM_153254]	NM_153254	FALSE
A_22_P00014610	0.0286959	2.11014	up	LOC101927592	Homo sapiens uncharacterized LOC101927592 (LOC101927592), long non-coding RNA [NR_104646]	NR_104646	FALSE
A_23_P58082	0.0221413	2.10728	up	CCDC80	Homo sapiens coiled-coil domain containing 80 (CCDC80), transcript variant 1, mRNA [NM_199511]	NM_199511	FALSE
A_23_P66011	0.0109392	2.10578	up	NECAB2	Homo sapiens N-terminal EF-hand calcium binding protein 2 (NECAB2), mRNA [NM_019065]	NM_019065	FALSE
A_22_P00004208	0.0215007	2.10389	up	lnc-CLNS1A-1	LNCipedia lincRNA (lnc-CLNS1A-1), lincRNA [lnc-CLNS1A-1:1]		FALSE
A_23_P33558	0.0358071	2.09573	up	LOC729164	PREDICTED: Homo sapiens hCG1732469 (LOC729164), misc_RNA [XR_109936]	XR_109936	FALSE
A_24_P229638	0.0296305	2.09563	up	C9orf117	Homo sapiens chromosome 9 open reading frame 117 (C9orf117), mRNA [NM_001012502]	NM_001012502	FALSE
A_33_P3357007	0.0496555	2.09421	up	C1QTNF9B	Homo sapiens C1q and tumor necrosis factor related protein 9B (C1QTNF9B), transcript variant 1, mRNA [NM_001007537]	NM_001007537	FALSE
A_21_P0008595	0.0490601	2.09131	up	lnc-C15orf2-2	LNCipedia lincRNA (lnc-C15orf2-2), lincRNA [lnc-C15orf2-2:9]		FALSE
A_33_P3318504	0.0423627	2.07348	up		Homo sapiens mRNA for putative protein product of Nbla11895, complete cds. [AB072904]	AB072904	FALSE
A_22_P00003413	0.0311809	2.06869	up	LOC102725407	PREDICTED: Homo sapiens uncharacterized LOC102725407 (LOC102725407), transcript variant X1, ncRNA [XR_425532]	XR_425532	FALSE
A_19_P00316836	0.00412175	2.05685	up	LINC01291	Homo sapiens long intergenic non-protein coding RNA 1291 (LINC01291), long non-coding RNA [NR_125792]	NR_125792	FALSE
A_21_P0014742	0.0262471	2.05681	up		Homo sapiens cDNA clone IMAGE:4797829. [BC045168]	BC045168	FALSE
A_33_P3310274	0.0469663	2.05483	up		Q5T511_HUMAN (Q5T511) Leucine-rich repeat-containing G protein-coupled receptor 6 (Fragment), complete [THC2755556]		FALSE
A_22_P00004509	0.0471245	2.04797	up	lnc-CPT2-4	LNCipedia lincRNA (lnc-CPT2-4), lincRNA [lnc-CPT2-4:1]		FALSE
A_22_P00002320	0.00587564	2.04782	up	lnc-C11orf46-2	LNCipedia lincRNA (lnc-C11orf46-2), lincRNA [lnc-C11orf46-2:2]		FALSE
A_23_P359588	0.033887	2.0463	up	PCDHGB4	Homo sapiens protocadherin gamma subfamily B, 4 (PCDHGB4), transcript variant 2, mRNA [NM_032098]	NM_032098	FALSE
A_33_P3331193	0.00960348	2.04497	up		immunoglobulin heavy variable 1-18 [Source:HGNC Symbol;Acc:HGNC:5549] [ENST00000390605]	DQ926483	FALSE
A_33_P3238548	0.0387899	2.04189	up	C3orf36	Homo sapiens chromosome 3 open reading frame 36 (C3orf36), mRNA [NM_025041]	NM_025041	FALSE
A_22_P00013742	0.0225736	2.03786	up		CR745865 Soares_NFL_T_GBC_S1 Homo sapiens cDNA clone IMAGp971N1978 ; IMAGE:1841100 5', mRNA sequence [CR745865]	CR745865	FALSE
A_22_P00019428	0.00173689	2.03511	up	lnc-NMNAT1-3	DA338616 BRHIP3 Homo sapiens cDNA clone BRHIP3040100 5', mRNA sequence [DA338616]	DA338616	FALSE
A_21_P0010221	0.0293493	2.02486	up		AGENCOURT_7973391 NIH_MGC_72 Homo sapiens cDNA clone IMAGE:6168866 5', mRNA sequence [BU172748]		FALSE
A_33_P3414944	0.0183031	2.02141	up	lnc-GABARAPL3-4	LNCipedia lincRNA (lnc-GABARAPL3-4), lincRNA [lnc-GABARAPL3-4:1]		FALSE
A_22_P00001942	0.0342309	2.02102	up		BX391450 Homo sapiens HELA CELLS COT 25-NORMALIZED Homo sapiens cDNA clone CS0DK001YG07 5-PRIME, mRNA sequence [BX391450]	BX391450	FALSE
A_19_P00317963	0.0332261	2.01259	up	lnc-PERP-3	LNCipedia lincRNA (lnc-PERP-3), lincRNA [lnc-PERP-3:2]		FALSE
A_24_P56330	0.0318889	2.00325	up	TEX29	Homo sapiens testis expressed 29 (TEX29), transcript variant 2, mRNA [NM_152324]	NM_152324	FALSE
